# Supplementary material for: Whole-Genome Assessment of Clinical Acinetobacter baumannii Isolates Uncovers Potentially Novel Factors Influencing Carbapenem Resistance
Source: Front Microbiol. 2021 Oct 1;12:714284. doi: 10.3389/fmicb.2021.714284 (PMC8518998; doi:10.3389/fmicb.2021.714284)
Supplement: Supplementary file 1 [file Table_1.XLSX]

## Sheet: Sheet1
Table S1: NCBI Accessions for the 349 Acinetobacter baumannii isolates, their disk diffusion scores for three carbapenems---imipenem, meropenem, and doripenem---along with their resistance phenotypes as obtained using the CLSI breakpoints, and the presence-absence of ten strongly correlated known antimicrobial resistance genes

## Sheet: Supplementary_Table_1
BioSample	Run	Imipenem	Meropenem	Doripenem	OXA-23 (ARO:3001418)	QacEdelta1 (ARO:3005010)	Sul1 (ARO:3000410)	mphE (ARO:3003741)	msrE (ARO:3003109)	ANT(3'')-II (ARO:3002601)	aacC1 (ARO:3002528)	YafP (UniProtKB:Q47158)	AphA6 (ARO:3002652)	xerD (UniProtKB:D0CB56)
SAMN02370992	SRR1006421	9 (R)	NA (NA)	NA (NA)	YES	YES	YES	YES	YES	YES	YES	YES	YES	NO
SAMN02371021	SRR1008836;SRR1008837	6 (R)	NA (NA)	NA (NA)	YES	YES	YES	NO	NO	NO	NO	NO	NO	NO
SAMN02371023	SRR1008840	10 (R)	NA (NA)	NA (NA)	YES	YES	YES	NO	NO	NO	NO	NO	NO	NO
SAMN02371024	SRR1008841	16 (R)	NA (NA)	NA (NA)	YES	YES	YES	NO	NO	NO	NO	NO	NO	NO
SAMN02371025	SRR1008842;SRR1008843	9 (R)	NA (NA)	NA (NA)	NO	YES	YES	NO	NO	YES	YES	YES	NO	YES
SAMN02371026	SRR1008844;SRR1008845	9 (R)	NA (NA)	NA (NA)	NO	NO	NO	NO	NO	NO	NO	NO	NO	NO
SAMN02371027	SRR1008846;SRR1008847;SRR1008848	6 (R)	NA (NA)	NA (NA)	YES	YES	YES	YES	YES	YES	YES	YES	NO	NO
SAMN02371028	SRR1008849;SRR1008850	6 (R)	NA (NA)	NA (NA)	NO	NO	NO	YES	YES	YES	YES	YES	NO	NO
SAMN02371029	SRR1008851;SRR1008852	6 (R)	NA (NA)	NA (NA)	YES	YES	YES	YES	YES	YES	YES	YES	NO	NO
SAMN02371030	SRR1008853	26 (S)	NA (NA)	NA (NA)	NO	YES	YES	NO	NO	YES	YES	YES	NO	YES
SAMN02371031	SRR1008854;SRR1008855	9 (R)	NA (NA)	NA (NA)	YES	YES	YES	YES	YES	YES	YES	YES	YES	NO
SAMN02371032	SRR1008856	8 (R)	6 (R)	6 (R)	YES	YES	YES	NO	NO	NO	NO	NO	NO	NO
SAMN02371033	SRR1008857	8 (R)	6 (R)	6 (R)	YES	NO	NO	NO	NO	NO	NO	NO	NO	NO
SAMN02371034	SRR1008858	8 (R)	6 (R)	6 (R)	NO	NO	NO	YES	YES	YES	YES	YES	NO	NO
SAMN02371035	SRR1008859	7 (R)	6 (R)	6 (R)	YES	YES	YES	YES	YES	NO	NO	NO	YES	NO
SAMN02371037	SRR1008861	8 (R)	NA (NA)	NA (NA)	YES	NO	NO	NO	NO	NO	NO	NO	NO	NO
SAMN02371038	SRR1008862;SRR1008863	10 (R)	NA (NA)	NA (NA)	YES	YES	YES	YES	YES	YES	YES	YES	YES	NO
SAMN02371039	SRR1008864;SRR1008865	6 (R)	NA (NA)	NA (NA)	YES	YES	YES	YES	YES	YES	YES	YES	YES	NO
SAMN02371040	SRR1008866;SRR1008867	10 (R)	6 (R)	6 (R)	YES	NO	NO	NO	NO	NO	NO	NO	NO	NO
SAMN02371041	SRR1008868	11 (R)	NA (NA)	NA (NA)	YES	NO	NO	NO	NO	NO	NO	NO	YES	NO
SAMN02371042	SRR1008869	15 (R)	10 (R)	NA (NA)	NO	YES	YES	YES	YES	YES	YES	YES	NO	NO
SAMN02371043	SRR1008870	16 (R)	NA (NA)	NA (NA)	NO	YES	YES	YES	YES	NO	NO	NO	NO	NO
SAMN02371045	SRR1008872;SRR1008873	6 (R)	NA (NA)	NA (NA)	NO	NO	NO	YES	YES	YES	YES	YES	NO	NO
SAMN02371046	SRR1008874	9 (R)	NA (NA)	NA (NA)	YES	YES	YES	NO	NO	NO	NO	NO	NO	NO
SAMN02371047	SRR1008875;SRR1008876	8 (R)	NA (NA)	NA (NA)	YES	YES	YES	YES	YES	YES	YES	YES	YES	NO
SAMN02371048	SRR1008877	9 (R)	NA (NA)	NA (NA)	NO	NO	NO	YES	YES	YES	YES	YES	NO	NO
SAMN02371049	SRR1008878	15 (R)	11 (R)	6 (R)	NO	NO	NO	NO	NO	YES	YES	YES	NO	NO
SAMN02371051	SRR1008880;SRR1008881	28 (S)	22 (S)	20 (S)	NO	NO	NO	NO	NO	NO	NO	NO	NO	NO
SAMN02371052	SRR1008882	9 (R)	NA (NA)	NA (NA)	YES	YES	YES	YES	YES	YES	YES	YES	YES	NO
SAMN02371053	SRR1008883	9 (R)	NA (NA)	NA (NA)	YES	YES	YES	YES	YES	YES	YES	YES	YES	NO
SAMN02371054	SRR1008884	8 (R)	NA (NA)	NA (NA)	YES	YES	YES	YES	YES	YES	YES	YES	NO	NO
SAMN02371055	SRR1008885	6 (R)	NA (NA)	NA (NA)	YES	YES	YES	NO	NO	NO	NO	NO	NO	NO
SAMN02371056	SRR1008886	8 (R)	NA (NA)	NA (NA)	YES	YES	YES	YES	YES	YES	YES	YES	YES	NO
SAMN02371057	SRR1008887;SRR1008888	9 (R)	NA (NA)	NA (NA)	YES	YES	YES	YES	YES	YES	YES	YES	NO	NO
SAMN02371058	SRR1008889	29 (S)	NA (NA)	NA (NA)	NO	NO	YES	NO	NO	NO	NO	NO	NO	NO
SAMN02371059	SRR1008890;SRR1008891	9 (R)	NA (NA)	NA (NA)	YES	YES	YES	YES	YES	YES	YES	YES	YES	NO
SAMN02380502	SRR1015238;SRR1015239	11 (R)	6 (R)	8 (R)	YES	YES	YES	YES	YES	YES	YES	YES	NO	NO
SAMN02380504	SRR1015242;SRR1015243	27 (S)	22 (S)	24 (S)	NO	NO	NO	NO	NO	NO	NO	NO	NO	NO
SAMN02380506	SRR1015246;SRR1015247	7 (R)	6 (R)	6 (R)	YES	YES	YES	YES	YES	NO	NO	NO	YES	NO
SAMN02380507	SRR1015248;SRR1015249;SRR1015250	6 (R)	6 (R)	6 (R)	YES	YES	YES	YES	YES	NO	NO	NO	YES	NO
SAMN02380508	SRR1015262;SRR1015263	31 (S)	25 (S)	30 (S)	NO	NO	NO	NO	NO	NO	NO	NO	NO	NO
SAMN02380509	SRR1015264	31 (S)	25 (S)	25 (S)	NO	NO	NO	NO	NO	NO	NO	NO	NO	NO
SAMN02380511	SRR1015268	30 (S)	20 (S)	24 (S)	NO	NO	NO	NO	NO	NO	NO	NO	NO	NO
SAMN02380513	SRR1015270	32 (S)	26 (S)	26 (S)	NO	NO	NO	NO	NO	NO	NO	NO	NO	NO
SAMN02380514	SRR1015272	10 (R)	8 (R)	6 (R)	YES	YES	YES	YES	YES	YES	YES	YES	NO	NO
SAMN02380516	SRR1015275	6 (R)	6 (R)	6 (R)	YES	YES	YES	YES	YES	NO	NO	NO	NO	NO
SAMN02380521	SRR1015281	29 (S)	20 (S)	24 (S)	NO	NO	NO	NO	NO	NO	NO	NO	NO	NO
SAMN02380522	SRR1015283;SRR1015284	30 (S)	24 (S)	25 (S)	NO	NO	NO	NO	NO	NO	NO	NO	NO	NO
SAMN02380523	SRR1015287;SRR1015288	6 (R)	6 (R)	6 (R)	YES	NO	NO	NO	NO	NO	NO	NO	NO	NO
SAMN02380524	SRR1015289;SRR1015290	27 (S)	23 (S)	24 (S)	NO	NO	NO	NO	NO	NO	NO	NO	NO	NO
SAMN02380525	SRR1015291;SRR1015292	35 (S)	28 (S)	27 (S)	NO	NO	NO	NO	NO	NO	NO	NO	NO	NO
SAMN02380526	SRR1015295	29 (S)	23 (S)	25 (S)	NO	NO	NO	NO	NO	NO	NO	NO	NO	NO
SAMN02380527	SRR1015296;SRR1015297	6 (R)	6 (R)	6 (R)	YES	NO	YES	YES	YES	NO	NO	NO	NO	YES
SAMN02380528	SRR1015299	7 (R)	6 (R)	6 (R)	YES	YES	YES	YES	YES	YES	YES	YES	NO	NO
SAMN02380531	SRR1015318	6 (R)	6 (R)	6 (R)	NO	YES	YES	YES	YES	NO	NO	NO	NO	NO
SAMN02380532	SRR1015319;SRR1015320	27 (S)	28 (S)	29 (S)	NO	NO	NO	NO	NO	NO	NO	NO	NO	NO
SAMN02384921	SRR1019231	23 (S)	18 (S)	18 (S)	NO	NO	NO	NO	NO	NO	NO	NO	NO	NO
SAMN02384922	SRR1019232	22 (S)	17 (I)	17 (I)	NO	NO	NO	NO	NO	NO	NO	NO	NO	NO
SAMN02384923	SRR1019233	32 (S)	23 (S)	25 (S)	NO	NO	NO	NO	NO	NO	NO	NO	NO	NO
SAMN02384924	SRR1019234	29 (S)	24 (S)	27 (S)	NO	NO	NO	NO	NO	NO	NO	NO	NO	NO
SAMN02384926	SRR1019243	28 (S)	20 (S)	19 (S)	NO	NO	NO	NO	NO	NO	NO	NO	NO	NO
SAMN02384927	SRR1019244	6 (R)	6 (R)	6 (R)	YES	YES	YES	NO	NO	YES	YES	YES	NO	YES
SAMN02384928	SRR1019245	35 (S)	20 (S)	20 (S)	NO	NO	NO	NO	NO	NO	NO	NO	NO	NO
SAMN02384929	SRR1019246	6 (R)	6 (R)	6 (R)	YES	NO	NO	NO	NO	NO	NO	NO	NO	NO
SAMN02385026	SRR1019249	27 (S)	24 (S)	27 (S)	NO	NO	NO	NO	NO	NO	NO	NO	NO	NO
SAMN02385027	SRR1019250;SRR1019251	17 (R)	10 (R)	13 (R)	NO	YES	YES	NO	NO	NO	NO	NO	NO	NO
SAMN02385028	SRR1019252	6 (R)	6 (R)	6 (R)	NO	NO	NO	YES	YES	YES	YES	YES	NO	NO
SAMN02385029	SRR1019253	10 (R)	8 (R)	10 (R)	YES	YES	YES	NO	NO	NO	NO	NO	YES	NO
SAMN02385032	SRR1019256	17 (R)	6 (R)	7 (R)	NO	NO	NO	NO	NO	NO	NO	NO	NO	NO
SAMN02385035	SRR1019260	31 (S)	30 (S)	30 (S)	NO	NO	NO	NO	NO	NO	NO	NO	NO	NO
SAMN02385036	SRR1019263	30 (S)	26 (S)	30 (S)	NO	NO	NO	NO	NO	NO	NO	NO	NO	NO
SAMN02385037	SRR1019264	6 (R)	6 (R)	6 (R)	NO	NO	NO	NO	NO	NO	NO	NO	NO	NO
SAMN02385039	SRR1019268	9 (R)	7 (R)	6 (R)	YES	YES	YES	NO	NO	NO	NO	NO	NO	NO
SAMN02385040	SRR1019269	30 (S)	26 (S)	26 (S)	NO	NO	NO	NO	NO	NO	NO	NO	NO	NO
SAMN02385041	SRR1019273	30 (S)	22 (S)	23 (S)	NO	NO	NO	NO	NO	NO	NO	NO	NO	NO
SAMN02385042	SRR1019274	28 (S)	21 (S)	23 (S)	NO	NO	NO	NO	NO	NO	NO	NO	NO	NO
SAMN02385045	SRR1019287	7 (R)	6 (R)	7 (R)	YES	NO	NO	NO	NO	YES	YES	YES	YES	YES
SAMN02385046	SRR1019288	8 (R)	6 (R)	6 (R)	YES	YES	YES	NO	NO	NO	NO	NO	NO	NO
SAMN02385047	SRR1019293	32 (S)	22 (S)	26 (S)	NO	NO	NO	NO	NO	NO	NO	NO	NO	NO
SAMN02385048	SRR1019298	32 (S)	21 (S)	25 (S)	NO	NO	NO	NO	NO	NO	NO	NO	NO	NO
SAMN02385049	SRR1019301	27 (S)	24 (S)	24 (S)	NO	NO	NO	NO	NO	NO	NO	NO	NO	NO
SAMN02404477	SRR1030397	7 (R)	6 (R)	6 (R)	YES	YES	YES	YES	YES	NO	NO	NO	YES	NO
SAMN02404478	SRR1030398	7 (R)	6 (R)	7 (R)	YES	YES	YES	NO	NO	NO	NO	NO	YES	NO
SAMN02404479	SRR1030399	11 (R)	6 (R)	6 (R)	NO	NO	NO	NO	NO	NO	NO	NO	NO	NO
SAMN02404480	SRR1030400	27 (S)	19 (S)	20 (S)	NO	NO	NO	NO	NO	NO	NO	NO	NO	NO
SAMN02404481	SRR1030401	7 (R)	6 (R)	7 (R)	YES	NO	NO	NO	NO	YES	YES	YES	YES	YES
SAMN02404482	SRR1030402	9 (R)	6 (R)	6 (R)	YES	YES	YES	NO	NO	YES	YES	YES	NO	YES
SAMN02404483	SRR1030403	9 (R)	6 (R)	6 (R)	YES	NO	YES	NO	NO	YES	YES	YES	YES	NO
SAMN02404484	SRR1030404	28 (S)	18 (S)	20 (S)	NO	YES	YES	YES	YES	NO	NO	NO	NO	NO
SAMN02404485	SRR1030405	6 (R)	6 (R)	6 (R)	NO	NO	NO	YES	YES	NO	YES	YES	NO	NO
SAMN02404486	SRR1030406	9 (R)	6 (R)	7 (R)	YES	YES	YES	YES	YES	YES	YES	YES	NO	NO
SAMN02404489	SRR1030410	12 (R)	9 (R)	9 (R)	YES	YES	YES	YES	YES	YES	YES	YES	NO	YES
SAMN02404490	SRR1030411	7 (R)	6 (R)	6 (R)	YES	YES	YES	NO	NO	NO	NO	NO	NO	NO
SAMN02404491	SRR1030412	7 (R)	6 (R)	6 (R)	YES	YES	YES	YES	YES	YES	YES	YES	NO	YES
SAMN02404492	SRR1030413	7 (R)	6 (R)	6 (R)	YES	YES	YES	NO	NO	YES	YES	YES	YES	YES
SAMN02404493	SRR1030418	28 (S)	16 (I)	21 (S)	NO	NO	NO	NO	NO	NO	NO	NO	NO	NO
SAMN02404494	SRR1030419	7 (R)	6 (R)	6 (R)	YES	YES	YES	YES	YES	NO	NO	NO	YES	NO
SAMN02404495	SRR1030420;SRR1030421	26 (S)	22 (S)	22 (S)	NO	NO	NO	NO	NO	NO	NO	NO	NO	NO
SAMN02404496	SRR1030454	6 (R)	6 (R)	6 (R)	YES	YES	YES	YES	YES	YES	NO	NO	NO	NO
SAMN02404523	SRR1030455;SRR1030456	8 (R)	6 (R)	7 (R)	YES	YES	YES	YES	NO	NO	NO	NO	NO	NO
SAMN02404524	SRR1030457	6 (R)	6 (R)	6 (R)	YES	YES	YES	YES	YES	YES	NO	NO	NO	NO
SAMN02404525	SRR1030458	6 (R)	6 (R)	6 (R)	YES	YES	YES	YES	YES	YES	NO	NO	NO	NO
SAMN02404526	SRR1030459	6 (R)	6 (R)	6 (R)	NO	NO	NO	NO	NO	NO	NO	NO	NO	NO
SAMN02404529	SRR1030465	6 (R)	6 (R)	6 (R)	NO	NO	NO	YES	YES	YES	YES	YES	NO	NO
SAMN02404530	SRR1030466	6 (R)	6 (R)	6 (R)	NO	NO	NO	NO	NO	YES	YES	YES	NO	NO
SAMN02404531	SRR1030468	6 (R)	6 (R)	6 (R)	YES	YES	YES	YES	YES	YES	YES	YES	NO	NO
SAMN02404532	SRR1030469;SRR1030470	30 (S)	24 (S)	27 (S)	NO	NO	NO	NO	NO	NO	NO	NO	NO	NO
SAMN02404533	SRR1030471	25 (S)	20 (S)	21 (S)	NO	NO	NO	NO	NO	NO	NO	NO	NO	NO
SAMN02404534	SRR1030472	6 (R)	6 (R)	6 (R)	NO	YES	YES	YES	YES	NO	NO	NO	NO	NO
SAMN02404535	SRR1030473	7 (R)	6 (R)	6 (R)	YES	YES	YES	YES	YES	YES	YES	YES	NO	NO
SAMN02404536	SRR1030474	28 (S)	25 (S)	23 (S)	NO	YES	YES	YES	YES	NO	NO	NO	NO	NO
SAMN02404537	SRR1030476;SRR1030477	7 (R)	6 (R)	6 (R)	YES	YES	YES	NO	NO	NO	NO	NO	NO	NO
SAMN02404540	SRR1030480	9 (R)	7 (R)	6 (R)	YES	YES	YES	YES	YES	YES	YES	YES	NO	YES
SAMN02404541	SRR1030481	8 (R)	6 (R)	6 (R)	YES	YES	YES	YES	YES	NO	NO	NO	YES	NO
SAMN02404542	SRR1030482	33 (S)	28 (S)	27 (S)	YES	YES	YES	NO	NO	YES	NO	NO	NO	NO
SAMN02404543	SRR1030484	7 (R)	6 (R)	7 (R)	YES	YES	YES	YES	YES	YES	YES	YES	NO	NO
SAMN02404544	SRR1030485	30 (S)	21 (S)	23 (S)	NO	NO	NO	NO	NO	NO	NO	NO	NO	NO
SAMN02404545	SRR1030486;SRR1030487	7 (R)	6 (R)	6 (R)	YES	YES	YES	YES	YES	YES	YES	YES	YES	NO
SAMN02404546	SRR1030488	9 (R)	7 (R)	6 (R)	YES	YES	YES	YES	YES	NO	NO	NO	YES	NO
SAMN02415046	SRR1033703	7 (R)	6 (R)	6 (R)	YES	YES	YES	YES	YES	YES	YES	YES	NO	YES
SAMN02415068	SRR1033726	8 (R)	6 (R)	7 (R)	YES	YES	YES	YES	YES	NO	NO	NO	NO	NO
SAMN02567733	SRR1068254	37 (S)	30 (S)	29 (S)	NO	NO	NO	NO	NO	NO	NO	NO	NO	NO
SAMN02567734	SRR1068255	6 (R)	6 (R)	16 (I)	YES	NO	NO	NO	NO	NO	NO	NO	NO	NO
SAMN02567735	SRR1068257	16 (R)	12 (R)	6 (R)	NO	NO	NO	NO	NO	NO	NO	NO	NO	NO
SAMN02567743	SRR1068259	16 (R)	6 (R)	8 (R)	NO	NO	NO	NO	NO	NO	NO	NO	NO	NO
SAMN02567744	SRR1068261	16 (R)	NA (NA)	NA (NA)	NO	YES	YES	NO	NO	YES	YES	YES	NO	YES
SAMN02567745	SRR1068262	16 (R)	NA (NA)	NA (NA)	NO	YES	YES	NO	NO	YES	YES	YES	NO	YES
SAMN02567746	SRR1068263;SRR1068264	16 (R)	NA (NA)	NA (NA)	NO	YES	YES	NO	NO	YES	YES	YES	NO	YES
SAMN02567747	SRR1068265;SRR1068266	17 (R)	NA (NA)	NA (NA)	NO	YES	YES	NO	NO	YES	YES	YES	NO	YES
SAMN02567748	SRR1068267	17 (R)	NA (NA)	NA (NA)	NO	YES	YES	NO	NO	YES	YES	YES	NO	YES
SAMN02567749	SRR1068268;SRR1068269	17 (R)	NA (NA)	NA (NA)	NO	YES	YES	NO	NO	YES	YES	YES	NO	YES
SAMN02567750	SRR1068270	17 (R)	NA (NA)	NA (NA)	NO	YES	YES	NO	NO	YES	YES	YES	NO	YES
SAMN02567751	SRR1068271	17 (R)	NA (NA)	NA (NA)	NO	YES	YES	NO	NO	YES	YES	YES	NO	YES
SAMN02567753	SRR1068273	16 (R)	12 (R)	14 (R)	NO	NO	NO	NO	NO	NO	NO	NO	NO	NO
SAMN02567754	SRR1068274	9 (R)	6 (R)	10 (R)	YES	YES	YES	YES	YES	YES	YES	YES	NO	NO
SAMN02567755	SRR1068276	10 (R)	6 (R)	6 (R)	YES	YES	YES	YES	YES	YES	YES	YES	YES	NO
SAMN02567757	SRR1068278	6 (R)	6 (R)	6 (R)	NO	YES	YES	YES	YES	NO	NO	NO	NO	NO
SAMN02567758	SRR1068279	9 (R)	8 (R)	8 (R)	YES	YES	YES	YES	YES	YES	YES	YES	YES	NO
SAMN02570310	SRR1103711	16 (R)	NA (NA)	NA (NA)	NO	YES	YES	YES	YES	NO	NO	NO	NO	NO
SAMN02570311	SRR1103712	16 (R)	NA (NA)	NA (NA)	NO	YES	YES	YES	YES	NO	NO	NO	NO	NO
SAMN02570312	SRR1103713	16 (R)	NA (NA)	NA (NA)	NO	YES	YES	YES	YES	NO	NO	NO	NO	NO
SAMN02570313	SRR1103714	16 (R)	NA (NA)	NA (NA)	NO	YES	YES	YES	YES	NO	NO	NO	NO	NO
SAMN02570314	SRR1103715	16 (R)	NA (NA)	NA (NA)	NO	YES	YES	YES	YES	NO	NO	NO	NO	NO
SAMN02570315	SRR1103716	16 (R)	NA (NA)	NA (NA)	NO	YES	YES	YES	YES	NO	NO	NO	NO	NO
SAMN02570316	SRR1103717	16 (R)	NA (NA)	NA (NA)	NO	YES	YES	YES	YES	NO	NO	NO	NO	NO
SAMN02570317	SRR1103718	16 (R)	NA (NA)	NA (NA)	NO	YES	YES	YES	YES	NO	NO	NO	NO	NO
SAMN02570318	SRR1103719	8 (R)	7 (R)	6 (R)	NO	YES	YES	NO	NO	YES	YES	YES	NO	YES
SAMN02570319	SRR1103720;SRR1103721	16 (R)	NA (NA)	NA (NA)	NO	YES	YES	YES	YES	NO	NO	NO	NO	NO
SAMN02570320	SRR1103722	8 (R)	7 (R)	6 (R)	NO	YES	YES	NO	NO	YES	YES	YES	NO	YES
SAMN02570321	SRR1103723	8 (R)	7 (R)	6 (R)	NO	YES	YES	NO	NO	YES	YES	YES	NO	YES
SAMN02570322	SRR1103724	8 (R)	7 (R)	6 (R)	NO	YES	YES	NO	NO	YES	YES	YES	NO	YES
SAMN02570323	SRR1103725	8 (R)	7 (R)	6 (R)	NO	YES	YES	NO	NO	YES	YES	YES	NO	YES
SAMN02570324	SRR1103726	8 (R)	7 (R)	6 (R)	NO	YES	YES	NO	NO	YES	YES	YES	NO	YES
SAMN02570325	SRR1103727	8 (R)	7 (R)	6 (R)	NO	YES	YES	NO	NO	YES	YES	YES	NO	YES
SAMN02570326	SRR1103728	8 (R)	7 (R)	6 (R)	NO	YES	YES	NO	NO	YES	YES	YES	NO	YES
SAMN02570327	SRR1103729	9 (R)	NA (NA)	NA (NA)	NO	YES	YES	NO	NO	YES	YES	YES	NO	YES
SAMN02570328	SRR1103730;SRR1103731	9 (R)	NA (NA)	NA (NA)	NO	YES	YES	NO	NO	YES	YES	YES	NO	YES
SAMN02570329	SRR1103732	9 (R)	NA (NA)	NA (NA)	NO	YES	YES	NO	NO	YES	YES	YES	NO	YES
SAMN02570331	SRR1103734;SRR1103735	9 (R)	NA (NA)	NA (NA)	NO	YES	YES	NO	NO	YES	YES	YES	NO	YES
SAMN02570332	SRR1103736	9 (R)	NA (NA)	NA (NA)	NO	YES	YES	NO	NO	YES	YES	YES	NO	YES
SAMN02570333	SRR1103737	9 (R)	NA (NA)	NA (NA)	NO	YES	YES	NO	NO	YES	YES	YES	NO	YES
SAMN02570343	SRR1103749;SRR1103750	7 (R)	6 (R)	6 (R)	NO	YES	YES	YES	YES	YES	YES	YES	NO	NO
SAMN02570344	SRR1103751	7 (R)	6 (R)	6 (R)	NO	YES	YES	YES	YES	YES	YES	YES	NO	NO
SAMN02570423	SRR1103754;SRR1103755	7 (R)	6 (R)	6 (R)	NO	YES	YES	YES	YES	YES	YES	YES	NO	NO
SAMN02570424	SRR1103756	7 (R)	6 (R)	6 (R)	NO	YES	YES	YES	YES	YES	YES	YES	NO	NO
SAMN02570425	SRR1103757	7 (R)	6 (R)	6 (R)	NO	YES	YES	YES	YES	YES	YES	YES	NO	NO
SAMN02570426	SRR1103758	7 (R)	6 (R)	6 (R)	NO	YES	YES	YES	YES	YES	YES	YES	NO	NO
SAMN02570427	SRR1103759	7 (R)	6 (R)	6 (R)	NO	YES	YES	YES	YES	YES	YES	YES	NO	NO
SAMN02570428	SRR1103760	7 (R)	6 (R)	6 (R)	NO	YES	YES	YES	YES	YES	YES	YES	NO	NO
SAMN02570429	SRR1103761	7 (R)	6 (R)	6 (R)	NO	YES	YES	YES	YES	YES	YES	YES	NO	NO
SAMN02570430	SRR1103762	17 (R)	6 (R)	6 (R)	NO	NO	NO	NO	NO	NO	NO	NO	NO	NO
SAMN02570431	SRR1103763	17 (R)	6 (R)	6 (R)	NO	NO	NO	NO	NO	NO	NO	NO	NO	NO
SAMN02570432	SRR1103764	17 (R)	6 (R)	6 (R)	NO	NO	NO	NO	NO	NO	NO	NO	NO	NO
SAMN02570433	SRR1103765	17 (R)	6 (R)	6 (R)	NO	NO	NO	NO	NO	NO	NO	NO	NO	NO
SAMN02570434	SRR1103766	17 (R)	6 (R)	6 (R)	NO	NO	NO	NO	NO	NO	NO	NO	NO	NO
SAMN02570435	SRR1103767	17 (R)	6 (R)	6 (R)	NO	NO	NO	NO	NO	NO	NO	NO	NO	NO
SAMN02570436	SRR1103768;SRR1103769	17 (R)	6 (R)	6 (R)	NO	NO	NO	NO	NO	NO	NO	NO	NO	NO
SAMN02614514	SRR1151595;SRR1151596	6 (R)	NA (NA)	NA (NA)	YES	YES	YES	YES	YES	YES	YES	YES	YES	NO
SAMN02614527	SRR1151807;SRR1151808	6 (R)	NA (NA)	NA (NA)	YES	YES	YES	YES	YES	YES	YES	YES	YES	NO
SAMN02614528	SRR1151813	6 (R)	NA (NA)	NA (NA)	YES	YES	YES	YES	YES	YES	YES	YES	YES	NO
SAMN02614529	SRR1151818	6 (R)	NA (NA)	NA (NA)	YES	YES	YES	YES	YES	YES	YES	YES	YES	NO
SAMN02614530	SRR1151819	6 (R)	NA (NA)	NA (NA)	YES	YES	YES	YES	YES	YES	YES	YES	YES	NO
SAMN02614531	SRR1151825	6 (R)	NA (NA)	NA (NA)	YES	YES	YES	YES	YES	YES	YES	YES	YES	NO
SAMN02614532	SRR1151834	6 (R)	NA (NA)	NA (NA)	YES	YES	YES	YES	YES	YES	YES	YES	YES	NO
SAMN02614533	SRR1151843	6 (R)	NA (NA)	NA (NA)	YES	YES	YES	YES	YES	YES	YES	YES	YES	NO
SAMN02614534	SRR1151844	6 (R)	NA (NA)	NA (NA)	YES	YES	YES	YES	YES	YES	YES	YES	YES	NO
SAMN02614540	SRR1151895	6 (R)	NA (NA)	NA (NA)	YES	YES	YES	YES	YES	YES	YES	YES	YES	YES
SAMN02614541	SRR1151901	6 (R)	NA (NA)	NA (NA)	YES	YES	YES	YES	YES	YES	YES	YES	YES	YES
SAMN02614542	SRR1151909	6 (R)	NA (NA)	NA (NA)	YES	YES	YES	YES	YES	YES	YES	YES	YES	YES
SAMN02614543	SRR1151914	6 (R)	NA (NA)	NA (NA)	YES	YES	YES	YES	YES	YES	YES	YES	YES	YES
SAMN02614544	SRR1151915	6 (R)	NA (NA)	NA (NA)	YES	YES	YES	YES	YES	YES	YES	YES	YES	YES
SAMN02614545	SRR1151920	6 (R)	NA (NA)	NA (NA)	YES	YES	YES	YES	YES	YES	YES	YES	YES	YES
SAMN02614546	SRR1151937	6 (R)	NA (NA)	NA (NA)	YES	YES	YES	YES	YES	YES	YES	YES	YES	YES
SAMN02614547	SRR1151942	6 (R)	NA (NA)	NA (NA)	YES	YES	YES	YES	YES	YES	YES	YES	YES	YES
SAMN02614548	SRR1151951;SRR1151952	15 (R)	11 (R)	11 (R)	NO	YES	YES	NO	NO	YES	YES	YES	NO	YES
SAMN02614549	SRR1151953	6 (R)	NA (NA)	NA (NA)	YES	YES	YES	YES	YES	YES	YES	YES	YES	YES
SAMN02614550	SRR1151962	15 (R)	11 (R)	11 (R)	NO	YES	YES	NO	NO	YES	YES	YES	NO	YES
SAMN02614551	SRR1151970;SRR1151971	15 (R)	11 (R)	11 (R)	NO	YES	YES	NO	NO	YES	YES	YES	NO	YES
SAMN02614552	SRR1151972	15 (R)	11 (R)	11 (R)	NO	YES	YES	NO	NO	YES	YES	YES	NO	YES
SAMN02614553	SRR1151981	15 (R)	11 (R)	11 (R)	NO	YES	YES	NO	NO	YES	YES	YES	NO	YES
SAMN02614554	SRR1151987	7 (R)	7 (R)	7 (R)	YES	YES	YES	YES	YES	YES	YES	YES	YES	YES
SAMN02614555	SRR1151996	7 (R)	7 (R)	7 (R)	YES	YES	YES	YES	YES	YES	YES	YES	YES	YES
SAMN02614556	SRR1152001	7 (R)	7 (R)	7 (R)	YES	YES	YES	YES	YES	YES	YES	YES	YES	YES
SAMN02614557	SRR1152002	7 (R)	7 (R)	7 (R)	YES	YES	YES	YES	YES	YES	YES	YES	YES	YES
SAMN02644664	SRR1171085	10 (R)	NA (NA)	NA (NA)	YES	YES	YES	YES	YES	YES	YES	YES	YES	YES
SAMN02644665	SRR1171086	10 (R)	NA (NA)	NA (NA)	YES	YES	YES	YES	YES	YES	YES	YES	YES	NO
SAMN02644666	SRR1171087	10 (R)	NA (NA)	NA (NA)	YES	YES	YES	YES	YES	YES	YES	YES	YES	NO
SAMN02644667	SRR1171088	10 (R)	NA (NA)	NA (NA)	YES	YES	YES	YES	YES	YES	YES	YES	YES	NO
SAMN02644668	SRR1171089	10 (R)	NA (NA)	NA (NA)	YES	YES	YES	YES	YES	YES	YES	YES	YES	NO
SAMN02644669	SRR1171090	10 (R)	NA (NA)	NA (NA)	YES	YES	YES	YES	YES	YES	YES	YES	YES	NO
SAMN02644673	SRR1171095	7 (R)	6 (R)	6 (R)	YES	YES	YES	YES	YES	NO	NO	NO	NO	NO
SAMN02644674	SRR1171096	7 (R)	6 (R)	6 (R)	YES	YES	YES	YES	YES	NO	NO	NO	NO	NO
SAMN02644675	SRR1171097	7 (R)	6 (R)	6 (R)	YES	YES	YES	YES	YES	NO	NO	NO	NO	NO
SAMN02644676	SRR1171098	7 (R)	6 (R)	6 (R)	YES	YES	YES	YES	YES	NO	NO	NO	NO	NO
SAMN02644677	SRR1171099	7 (R)	6 (R)	6 (R)	YES	YES	YES	YES	YES	NO	NO	NO	NO	NO
SAMN02644678	SRR1171100	7 (R)	6 (R)	6 (R)	YES	YES	YES	YES	YES	NO	NO	NO	NO	NO
SAMN02644679	SRR1171101	8 (R)	6 (R)	7 (R)	YES	YES	YES	YES	YES	NO	NO	NO	NO	NO
SAMN02644680	SRR1171102	8 (R)	6 (R)	7 (R)	YES	YES	YES	YES	YES	NO	NO	NO	NO	NO
SAMN02644682	SRR1171103	8 (R)	6 (R)	7 (R)	YES	YES	YES	YES	YES	NO	NO	NO	NO	NO
SAMN02644683	SRR1171104	8 (R)	6 (R)	7 (R)	YES	YES	YES	YES	YES	NO	NO	NO	NO	NO
SAMN02644684	SRR1171105	8 (R)	6 (R)	7 (R)	YES	YES	YES	YES	YES	NO	NO	NO	NO	NO
SAMN02644685	SRR1171106	8 (R)	6 (R)	7 (R)	YES	YES	YES	YES	YES	NO	NO	NO	NO	NO
SAMN02644686	SRR1171107	8 (R)	6 (R)	7 (R)	YES	YES	YES	YES	YES	NO	NO	NO	NO	NO
SAMN02644687	SRR1171108	8 (R)	6 (R)	7 (R)	YES	YES	YES	YES	YES	NO	NO	NO	NO	NO
SAMN02644688	SRR1171109	8 (R)	6 (R)	7 (R)	YES	YES	YES	YES	YES	NO	NO	NO	NO	NO
SAMN02644689	SRR1171110	8 (R)	6 (R)	7 (R)	YES	YES	YES	YES	YES	NO	NO	NO	NO	NO
SAMN02644690	SRR1171111	7 (R)	6 (R)	6 (R)	YES	YES	YES	YES	YES	NO	NO	NO	NO	NO
SAMN02644691	SRR1171112	15 (R)	10 (R)	7 (R)	NO	YES	YES	YES	YES	YES	YES	YES	NO	NO
SAMN02644692	SRR1171113	15 (R)	10 (R)	7 (R)	NO	YES	YES	YES	YES	YES	YES	YES	NO	NO
SAMN02644696	SRR1171116	9 (R)	NA (NA)	NA (NA)	YES	YES	YES	NO	NO	NO	NO	NO	NO	NO
SAMN02644697	SRR1171117	9 (R)	NA (NA)	NA (NA)	YES	YES	YES	NO	NO	NO	NO	NO	NO	NO
SAMN02644698	SRR1171118	9 (R)	NA (NA)	NA (NA)	YES	YES	YES	NO	NO	NO	NO	NO	NO	NO
SAMN02644699	SRR1171119	9 (R)	NA (NA)	NA (NA)	YES	YES	YES	NO	NO	NO	NO	NO	NO	YES
SAMN02644700	SRR1171120	9 (R)	NA (NA)	NA (NA)	YES	YES	YES	NO	NO	NO	NO	NO	NO	NO
SAMN02644701	SRR1171121	9 (R)	NA (NA)	NA (NA)	YES	YES	YES	NO	NO	NO	NO	NO	NO	NO
SAMN02644702	SRR1171122	9 (R)	NA (NA)	NA (NA)	YES	YES	YES	NO	NO	NO	NO	NO	NO	NO
SAMN02644703	SRR1171123	9 (R)	NA (NA)	NA (NA)	YES	YES	YES	NO	NO	NO	NO	NO	NO	YES
SAMN02644704	SRR1171124	9 (R)	NA (NA)	NA (NA)	YES	YES	YES	NO	NO	NO	NO	NO	NO	NO
SAMN02644705	SRR1171125	10 (R)	NA (NA)	NA (NA)	YES	YES	YES	YES	YES	YES	YES	YES	YES	NO
SAMN02644706	SRR1171126	10 (R)	NA (NA)	NA (NA)	YES	YES	YES	YES	YES	YES	YES	YES	YES	NO
SAMN02644707	SRR1171127	10 (R)	NA (NA)	NA (NA)	YES	YES	YES	YES	YES	YES	YES	YES	YES	NO
SAMN02644708	SRR1171128	7 (R)	6 (R)	6 (R)	YES	YES	YES	YES	YES	NO	NO	NO	NO	NO
SAMN02644709	SRR1171129	8 (R)	6 (R)	7 (R)	YES	YES	YES	YES	YES	NO	NO	NO	NO	NO
SAMN02644710	SRR1171130	8 (R)	6 (R)	7 (R)	YES	YES	YES	YES	YES	NO	NO	NO	NO	NO
SAMN02644711	SRR1171131	8 (R)	6 (R)	7 (R)	YES	YES	YES	YES	YES	NO	NO	NO	NO	NO
SAMN02644712	SRR1171132	8 (R)	6 (R)	7 (R)	YES	YES	YES	YES	YES	NO	NO	NO	NO	NO
SAMN02644713	SRR1171133	8 (R)	6 (R)	7 (R)	YES	YES	YES	YES	YES	NO	NO	NO	NO	NO
SAMN02644714	SRR1171134	8 (R)	6 (R)	7 (R)	YES	YES	YES	YES	YES	NO	NO	NO	NO	NO
SAMN02644721	SRR1171135	8 (R)	6 (R)	7 (R)	YES	YES	YES	YES	YES	NO	NO	NO	NO	NO
SAMN02644722	SRR1171136	8 (R)	6 (R)	7 (R)	YES	YES	YES	YES	YES	NO	NO	NO	NO	NO
SAMN02644723	SRR1171137	8 (R)	6 (R)	7 (R)	YES	YES	YES	YES	YES	NO	NO	NO	NO	NO
SAMN02644724	SRR1171138	8 (R)	6 (R)	7 (R)	YES	YES	YES	YES	YES	NO	NO	NO	NO	NO
SAMN02644725	SRR1171139	16 (R)	8 (R)	12 (R)	NO	YES	YES	YES	YES	NO	NO	NO	NO	NO
SAMN02644726	SRR1171140	16 (R)	8 (R)	12 (R)	NO	YES	YES	YES	YES	NO	NO	NO	NO	NO
SAMN02644727	SRR1171141	16 (R)	8 (R)	12 (R)	NO	YES	YES	YES	YES	NO	NO	NO	NO	NO
SAMN02644728	SRR1171142	16 (R)	8 (R)	12 (R)	NO	YES	YES	YES	YES	NO	NO	NO	NO	NO
SAMN02644729	SRR1171143	16 (R)	8 (R)	12 (R)	NO	YES	YES	YES	YES	NO	NO	NO	NO	NO
SAMN02644730	SRR1171144	16 (R)	8 (R)	12 (R)	NO	YES	YES	YES	YES	NO	NO	NO	NO	NO
SAMN02646221	SRR1171952	17 (R)	NA (NA)	NA (NA)	NO	NO	NO	NO	NO	YES	YES	YES	NO	NO
SAMN02646222	SRR1171979;SRR1171980	17 (R)	NA (NA)	NA (NA)	NO	NO	NO	NO	NO	YES	YES	YES	NO	YES
SAMN02646223	SRR1171981;SRR1171982	17 (R)	NA (NA)	NA (NA)	NO	NO	NO	NO	NO	YES	YES	YES	NO	NO
SAMN02646224	SRR1171983;SRR1171984	17 (R)	NA (NA)	NA (NA)	NO	NO	NO	NO	NO	YES	YES	YES	NO	NO
SAMN02646225	SRR1171985;SRR1171986	17 (R)	NA (NA)	NA (NA)	NO	NO	NO	NO	NO	YES	YES	YES	NO	NO
SAMN02646226	SRR1171987	10 (R)	NA (NA)	NA (NA)	YES	YES	YES	NO	NO	NO	NO	NO	NO	YES
SAMN02646227	SRR1171989	10 (R)	NA (NA)	NA (NA)	YES	YES	YES	NO	NO	NO	NO	NO	NO	NO
SAMN02646228	SRR1171990	10 (R)	NA (NA)	NA (NA)	YES	YES	YES	NO	NO	NO	NO	NO	NO	NO
SAMN02646230	SRR1171992	17 (R)	NA (NA)	NA (NA)	NO	NO	NO	NO	NO	YES	YES	YES	NO	NO
SAMN02646231	SRR1171993	10 (R)	NA (NA)	NA (NA)	YES	YES	YES	NO	NO	NO	NO	NO	NO	NO
SAMN02646232	SRR1171994	10 (R)	NA (NA)	NA (NA)	YES	YES	YES	YES	YES	YES	YES	YES	YES	NO
SAMN02646233	SRR1171995	10 (R)	NA (NA)	NA (NA)	YES	YES	YES	NO	NO	NO	NO	NO	NO	NO
SAMN02646236	SRR1171998	10 (R)	NA (NA)	NA (NA)	YES	YES	YES	YES	YES	YES	YES	YES	YES	NO
SAMN02646371	SRR1172003	17 (R)	10 (R)	10 (R)	NO	YES	YES	YES	YES	NO	NO	NO	NO	NO
SAMN02646372	SRR1172004	17 (R)	10 (R)	10 (R)	NO	YES	YES	YES	YES	NO	NO	NO	NO	NO
SAMN02646373	SRR1172005	17 (R)	10 (R)	10 (R)	NO	YES	YES	YES	YES	NO	NO	NO	NO	NO
SAMN02646374	SRR1172006	17 (R)	10 (R)	10 (R)	NO	YES	YES	YES	YES	NO	NO	NO	NO	NO
SAMN02646375	SRR1172007	17 (R)	10 (R)	10 (R)	NO	YES	YES	YES	YES	NO	NO	NO	NO	NO
SAMN02646376	SRR1172008	17 (R)	10 (R)	10 (R)	NO	YES	YES	YES	YES	NO	NO	NO	NO	NO
SAMN02646377	SRR1172009	17 (R)	10 (R)	10 (R)	NO	YES	YES	YES	YES	NO	NO	NO	NO	NO
SAMN02646378	SRR1172010	17 (R)	10 (R)	10 (R)	NO	YES	YES	YES	YES	NO	NO	NO	NO	NO
SAMN02646379	SRR1172011	17 (R)	10 (R)	10 (R)	NO	YES	YES	YES	YES	NO	NO	NO	NO	NO
SAMN02646380	SRR1172012	17 (R)	10 (R)	10 (R)	NO	YES	YES	YES	YES	NO	NO	NO	NO	NO
SAMN02646382	SRR1172015	16 (R)	15 (I)	10 (R)	NO	YES	YES	YES	YES	YES	YES	YES	NO	NO
SAMN02646383	SRR1172016	16 (R)	15 (I)	10 (R)	NO	YES	YES	YES	YES	YES	YES	YES	NO	NO
SAMN02646384	SRR1172017	16 (R)	15 (I)	10 (R)	NO	YES	YES	YES	YES	YES	YES	YES	NO	NO
SAMN02646385	SRR1172018	9 (R)	8 (R)	8 (R)	YES	YES	YES	NO	NO	NO	NO	NO	NO	NO
SAMN02646386	SRR1172019	9 (R)	8 (R)	8 (R)	YES	YES	YES	NO	NO	NO	NO	NO	NO	NO
SAMN02646387	SRR1172023	9 (R)	8 (R)	8 (R)	YES	YES	YES	NO	NO	NO	NO	NO	NO	NO
SAMN02646388	SRR1172028;SRR1172029	9 (R)	8 (R)	8 (R)	YES	YES	YES	NO	NO	NO	NO	NO	NO	NO
SAMN02646389	SRR1172038	9 (R)	8 (R)	8 (R)	YES	YES	YES	NO	NO	YES	YES	YES	YES	YES
SAMN02646390	SRR1172039;SRR1172040	9 (R)	8 (R)	8 (R)	YES	YES	YES	NO	NO	NO	NO	NO	NO	NO
SAMN02646391	SRR1172047;SRR1172048	9 (R)	8 (R)	8 (R)	YES	YES	YES	NO	NO	NO	NO	NO	NO	NO
SAMN02646392	SRR1172055	9 (R)	8 (R)	8 (R)	YES	YES	YES	NO	NO	NO	NO	NO	NO	NO
SAMN02646393	SRR1172062	9 (R)	8 (R)	8 (R)	YES	YES	YES	NO	NO	NO	NO	NO	NO	NO
SAMN02646747	SRR1173917	17 (R)	NA (NA)	NA (NA)	NO	NO	NO	NO	NO	YES	YES	YES	NO	NO
SAMN02649415	SRR1174341;SRR1174342	9 (R)	8 (R)	9 (R)	YES	YES	YES	NO	NO	YES	YES	YES	NO	YES
SAMN02649416	SRR1174343	16 (R)	NA (NA)	NA (NA)	NO	YES	YES	NO	NO	YES	YES	YES	NO	YES
SAMN02649417	SRR1174345	17 (R)	NA (NA)	NA (NA)	NO	YES	YES	NO	NO	YES	YES	YES	NO	YES
SAMN02649419	SRR1174347	15 (R)	11 (R)	11 (R)	NO	YES	YES	NO	NO	YES	YES	YES	NO	YES
SAMN02649420	SRR1174348	7 (R)	6 (R)	7 (R)	YES	YES	YES	YES	YES	YES	YES	YES	YES	YES
SAMN02649421	SRR1174349	7 (R)	6 (R)	7 (R)	NO	YES	YES	YES	YES	NO	NO	NO	NO	NO
SAMN02649422	SRR1174350	7 (R)	6 (R)	7 (R)	YES	YES	YES	YES	YES	YES	YES	YES	YES	YES
SAMN02649423	SRR1174351	7 (R)	6 (R)	7 (R)	YES	YES	YES	YES	YES	YES	YES	YES	YES	YES
SAMN02649424	SRR1174352	10 (R)	NA (NA)	NA (NA)	YES	YES	YES	NO	NO	NO	NO	NO	NO	NO
SAMN02649521	SRR1174357	10 (R)	NA (NA)	NA (NA)	YES	YES	YES	NO	NO	NO	NO	NO	NO	NO
SAMN02649522	SRR1174358	10 (R)	NA (NA)	NA (NA)	YES	YES	YES	NO	NO	NO	NO	NO	NO	NO
SAMN02649523	SRR1174359	9 (R)	6 (R)	6 (R)	YES	NO	NO	NO	NO	YES	YES	YES	YES	YES
SAMN02649524	SRR1174360	9 (R)	6 (R)	6 (R)	YES	YES	YES	NO	NO	NO	NO	NO	NO	NO
SAMN02649525	SRR1174361	9 (R)	6 (R)	6 (R)	YES	YES	YES	NO	NO	NO	NO	NO	NO	NO
SAMN02649526	SRR1174362	8 (R)	7 (R)	6 (R)	YES	YES	YES	NO	NO	NO	NO	NO	NO	NO
SAMN02649527	SRR1174363	8 (R)	7 (R)	6 (R)	YES	YES	YES	NO	NO	NO	NO	NO	NO	NO
SAMN02649528	SRR1174364	8 (R)	7 (R)	6 (R)	YES	YES	YES	NO	NO	NO	NO	NO	NO	NO
SAMN02649529	SRR1174365	8 (R)	7 (R)	6 (R)	YES	YES	YES	NO	NO	NO	NO	NO	NO	NO
SAMN02649530	SRR1174366	17 (R)	12 (R)	11 (R)	NO	YES	YES	YES	YES	YES	YES	YES	NO	NO
SAMN02692944	SRR1200531;SRR1200532;SRR1200533	7 (R)	NA (NA)	NA (NA)	YES	YES	YES	YES	YES	YES	YES	YES	YES	NO
SAMN02692945	SRR1200534;SRR1200535;SRR1200536	6 (R)	NA (NA)	NA (NA)	YES	YES	YES	YES	YES	YES	YES	YES	NO	NO
SAMN02692946	SRR1200537;SRR1200539	7 (R)	NA (NA)	NA (NA)	YES	YES	YES	YES	YES	YES	YES	YES	YES	NO
SAMN02692947	SRR1200540	6 (R)	6 (R)	6 (R)	YES	YES	YES	YES	YES	YES	YES	YES	YES	NO
SAMN02692948	SRR1200541;SRR1200542	9 (R)	NA (NA)	NA (NA)	YES	YES	YES	YES	YES	YES	YES	YES	YES	NO
SAMN02692949	SRR1200543	7 (R)	6 (R)	6 (R)	YES	YES	YES	YES	YES	NO	NO	NO	NO	NO
SAMN02692950	SRR1200544	8 (R)	7 (R)	7 (R)	YES	YES	YES	NO	NO	NO	NO	NO	YES	NO
SAMN02692952	SRR1200546;SRR1200547	8 (R)	7 (R)	7 (R)	YES	YES	YES	YES	YES	YES	YES	YES	NO	NO
SAMN02692954	SRR1200549	17 (R)	NA (NA)	NA (NA)	NO	YES	YES	NO	NO	YES	YES	YES	NO	YES
SAMN02692955	SRR1200550	30 (S)	19 (S)	19 (S)	NO	NO	NO	NO	NO	NO	NO	NO	NO	NO
SAMN02692956	SRR1200551	9 (R)	6 (R)	6 (R)	YES	YES	YES	YES	YES	YES	YES	YES	NO	NO
SAMN02692958	SRR1200553	28 (S)	21 (S)	23 (S)	NO	NO	NO	NO	NO	NO	NO	NO	NO	NO
SAMN02692961	SRR1200557;SRR1200558	17 (R)	6 (R)	6 (R)	NO	NO	YES	NO	NO	NO	NO	NO	NO	NO
SAMN02692962	SRR1200559;SRR1200560	6 (R)	NA (NA)	NA (NA)	NO	NO	NO	YES	YES	YES	YES	YES	NO	NO
SAMN02692963	SRR1200561;SRR1200562	10 (R)	NA (NA)	NA (NA)	YES	YES	NO	YES	YES	YES	YES	YES	YES	NO
SAMN02692964	SRR1200563;SRR1200564;SRR1200565	6 (R)	6 (R)	6 (R)	NO	YES	YES	YES	YES	NO	NO	NO	NO	NO
SAMN02692965	SRR1200566	10 (R)	6 (R)	6 (R)	YES	YES	YES	NO	NO	YES	YES	YES	NO	NO
SAMN02692966	SRR1200567;SRR1200568	10 (R)	6 (R)	6 (R)	YES	YES	YES	YES	YES	YES	YES	YES	YES	NO
SAMN02692967	SRR1200569;SRR1200570;SRR1200571	29 (S)	24 (S)	23 (S)	NO	NO	NO	NO	NO	NO	NO	NO	NO	NO
SAMN02692968	SRR1200573;SRR1200574	6 (R)	6 (R)	6 (R)	NO	YES	YES	YES	YES	NO	NO	NO	YES	NO
SAMN02692970	SRR1200578;SRR1200579;SRR1200580	6 (R)	6 (R)	6 (R)	NO	YES	YES	YES	YES	NO	NO	NO	NO	NO
SAMN02692972	SRR1200583	30 (S)	27 (S)	30 (S)	NO	NO	NO	NO	NO	NO	NO	NO	YES	NO
SAMN02692973	SRR1200584	36 (S)	22 (S)	30 (S)	NO	NO	NO	NO	NO	NO	NO	NO	NO	NO
SAMN02692975	SRR1200587	14 (R)	6 (R)	6 (R)	NO	NO	NO	NO	NO	NO	NO	NO	NO	NO
SAMN02692976	SRR1200588	6 (R)	6 (R)	6 (R)	YES	YES	YES	YES	YES	YES	YES	YES	YES	YES
SAMN02692977	SRR1200589	16 (R)	NA (NA)	NA (NA)	NO	YES	YES	NO	NO	YES	YES	YES	NO	YES
SAMN02692978	SRR1200590;SRR1200591	16 (R)	NA (NA)	NA (NA)	NO	YES	YES	NO	NO	YES	YES	YES	NO	YES
SAMN02692979	SRR1200592	17 (R)	NA (NA)	NA (NA)	NO	YES	YES	NO	NO	YES	YES	YES	NO	YES
SAMN02692980	SRR1200593	17 (R)	NA (NA)	NA (NA)	NO	YES	YES	NO	NO	YES	YES	YES	NO	YES
SAMN02692981	SRR1200594	17 (R)	NA (NA)	NA (NA)	NO	YES	YES	NO	NO	YES	YES	YES	NO	YES
SAMN02692982	SRR1200595	6 (R)	6 (R)	6 (R)	YES	YES	YES	YES	YES	YES	YES	NO	YES	NO
SAMN02692985	SRR1200598	17 (R)	NA (NA)	NA (NA)	NO	NO	NO	NO	NO	YES	YES	YES	NO	NO
SAMN02692992	SRR1200607;SRR1200608	9 (R)	6 (R)	6 (R)	YES	YES	YES	NO	NO	NO	NO	NO	NO	NO
SAMN02692993	SRR1200609;SRR1200610	9 (R)	6 (R)	6 (R)	YES	YES	YES	NO	NO	NO	NO	NO	NO	NO
SAMN02692994	SRR1200611	8 (R)	7 (R)	6 (R)	YES	YES	YES	NO	NO	NO	NO	NO	NO	NO
SAMN02692995	SRR1200612;SRR1200613	17 (R)	12 (R)	11 (R)	NO	NO	NO	NO	NO	NO	NO	NO	NO	NO
