# Supplementary material for: Whole-Genome Assessment of Clinical Acinetobacter baumannii Isolates Uncovers Potentially Novel Factors Influencing Carbapenem Resistance
Source: Front Microbiol. 2021 Oct 1;12:714284. doi: 10.3389/fmicb.2021.714284 (PMC8518998; doi:10.3389/fmicb.2021.714284)
Supplement: Supplementary file 3 [file Table_3.XLSX]

## Sheet: Sheet1
Table S3: Presence of the ISAba1 insertion sequence in the upstream region of the beta-lactamase genes postulated using scaffolding of contigs by MetaCarvel. In addition to the detection of the insertion sequence, the columns denote whether the insertion sequence was detected in upstream region of the beta-lactamase genes, whether both---insertion sequence and the gene---were present but ISAba1 w…

## Sheet: ISAba1_and_betalactamase_genes
BioSample	ISAba1 present	ISAba1 present upstream of blaOXA-23	ISAba1 present but not upstream of blaOXA-23	ISAba1 absent, only blaOXA-23 present	ISAba1 present upstream of blaOXA-51	ISAba1 present but not upstream of blaOXA-51	ISAba1 absent, only blaOXA-51 present	ISAba1 present upstream of blaADC	ISAba1 present but not upstream of blaADC	ISAba1 absent, only blaADC present
SAMN02370992	YES	YES	NO	NO	NO	YES	NO	NO	YES	NO
SAMN02371021	YES	NO	YES	NO	NO	YES	NO	NO	YES	NO
SAMN02371023	YES	YES	NO	NO	NO	YES	NO	YES	NO	NO
SAMN02371024	YES	YES	NO	NO	NO	YES	NO	YES	NO	NO
SAMN02371025	YES	NO	NO	NO	YES	NO	NO	NO	YES	NO
SAMN02371026	YES	NO	NO	NO	NO	YES	NO	NO	YES	NO
SAMN02371027	YES	YES	NO	NO	YES	NO	NO	NO	YES	NO
SAMN02371028	YES	NO	NO	NO	NO	YES	NO	NO	YES	NO
SAMN02371029	YES	YES	NO	NO	YES	NO	NO	NO	YES	NO
SAMN02371030	YES	NO	NO	NO	NO	YES	NO	YES	NO	NO
SAMN02371031	YES	YES	NO	NO	NO	YES	NO	NO	YES	NO
SAMN02371032	YES	YES	NO	NO	NO	YES	NO	NO	YES	NO
SAMN02371033	YES	YES	NO	NO	NO	YES	NO	YES	NO	NO
SAMN02371034	YES	NO	NO	NO	NO	YES	NO	NO	YES	NO
SAMN02371035	YES	NO	YES	NO	NO	YES	NO	NO	YES	NO
SAMN02371037	YES	YES	NO	NO	YES	NO	NO	YES	NO	NO
SAMN02371038	YES	NO	YES	NO	YES	NO	NO	YES	NO	NO
SAMN02371039	YES	NO	YES	NO	YES	NO	NO	YES	NO	NO
SAMN02371040	YES	NO	YES	NO	NO	YES	NO	NO	YES	NO
SAMN02371041	YES	NO	YES	NO	NO	YES	NO	NO	YES	NO
SAMN02371042	YES	NO	NO	NO	NO	YES	NO	YES	NO	NO
SAMN02371043	YES	NO	NO	NO	YES	NO	NO	YES	NO	NO
SAMN02371045	YES	NO	NO	NO	NO	YES	NO	NO	YES	NO
SAMN02371046	YES	NO	YES	NO	NO	YES	NO	YES	NO	NO
SAMN02371047	YES	YES	NO	NO	YES	NO	NO	NO	YES	NO
SAMN02371048	YES	NO	NO	NO	NO	YES	NO	YES	NO	NO
SAMN02371049	YES	NO	NO	NO	YES	NO	NO	NO	YES	NO
SAMN02371051	NO	NO	NO	NO	NO	NO	YES	NO	NO	YES
SAMN02371052	YES	NO	YES	NO	NO	YES	NO	NO	YES	NO
SAMN02371053	YES	YES	NO	NO	NO	YES	NO	NO	YES	NO
SAMN02371054	YES	NO	YES	NO	NO	YES	NO	NO	YES	NO
SAMN02371055	YES	YES	NO	NO	NO	YES	NO	YES	NO	NO
SAMN02371056	YES	NO	YES	NO	NO	YES	NO	NO	YES	NO
SAMN02371057	YES	NO	YES	NO	NO	YES	NO	NO	YES	NO
SAMN02371058	YES	NO	NO	NO	NO	YES	NO	NO	YES	NO
SAMN02371059	YES	YES	NO	NO	YES	NO	NO	NO	YES	NO
SAMN02380502	YES	YES	NO	NO	YES	NO	NO	NO	YES	NO
SAMN02380504	YES	NO	NO	NO	NO	YES	NO	NO	YES	NO
SAMN02380506	YES	NO	YES	NO	NO	YES	NO	NO	YES	NO
SAMN02380507	YES	NO	YES	NO	NO	YES	NO	NO	YES	NO
SAMN02380508	NO	NO	NO	NO	NO	NO	YES	NO	NO	YES
SAMN02380509	NO	NO	NO	NO	NO	NO	YES	NO	NO	YES
SAMN02380511	NO	NO	NO	NO	NO	NO	YES	NO	NO	YES
SAMN02380513	YES	NO	NO	NO	NO	YES	NO	NO	YES	NO
SAMN02380514	YES	NO	YES	NO	NO	YES	NO	NO	YES	NO
SAMN02380516	YES	YES	NO	NO	NO	YES	NO	NO	YES	NO
SAMN02380521	NO	NO	NO	NO	NO	NO	YES	NO	NO	YES
SAMN02380522	NO	NO	NO	NO	NO	NO	YES	NO	NO	YES
SAMN02380523	YES	NO	YES	NO	NO	YES	NO	NO	YES	NO
SAMN02380524	YES	NO	NO	NO	NO	YES	NO	NO	YES	NO
SAMN02380525	YES	NO	NO	NO	NO	YES	NO	NO	YES	NO
SAMN02380526	YES	NO	NO	NO	NO	YES	NO	NO	YES	NO
SAMN02380527	YES	NO	YES	NO	NO	YES	NO	NO	YES	NO
SAMN02380528	YES	YES	NO	NO	YES	NO	NO	YES	NO	NO
SAMN02380531	NO	NO	NO	NO	NO	NO	YES	NO	NO	YES
SAMN02380532	YES	NO	NO	NO	NO	YES	NO	NO	YES	NO
SAMN02384921	YES	NO	NO	NO	NO	YES	NO	YES	NO	NO
SAMN02384922	YES	NO	NO	NO	NO	YES	NO	NO	YES	NO
SAMN02384923	NO	NO	NO	NO	NO	NO	YES	NO	NO	YES
SAMN02384924	YES	NO	NO	NO	NO	YES	NO	NO	YES	NO
SAMN02384926	NO	NO	NO	NO	NO	NO	YES	NO	NO	YES
SAMN02384927	YES	NO	YES	NO	NO	YES	NO	NO	YES	NO
SAMN02384928	NO	NO	NO	NO	NO	NO	YES	NO	NO	YES
SAMN02384929	YES	NO	YES	NO	NO	YES	NO	NO	YES	NO
SAMN02385026	YES	NO	NO	NO	NO	YES	NO	NO	YES	NO
SAMN02385027	YES	NO	NO	NO	NO	YES	NO	NO	YES	NO
SAMN02385028	YES	NO	NO	NO	NO	YES	NO	YES	NO	NO
SAMN02385029	YES	YES	NO	NO	NO	YES	NO	NO	YES	NO
SAMN02385032	YES	NO	NO	NO	NO	YES	NO	NO	YES	NO
SAMN02385035	YES	NO	NO	NO	NO	YES	NO	NO	YES	NO
SAMN02385036	NO	NO	NO	NO	NO	NO	YES	NO	NO	YES
SAMN02385037	NO	NO	NO	NO	NO	NO	YES	NO	NO	YES
SAMN02385039	YES	YES	NO	NO	NO	YES	NO	YES	NO	NO
SAMN02385040	NO	NO	NO	NO	NO	NO	YES	NO	NO	YES
SAMN02385041	YES	NO	NO	NO	NO	YES	NO	NO	YES	NO
SAMN02385042	YES	NO	NO	NO	NO	YES	NO	NO	YES	NO
SAMN02385045	YES	NO	YES	NO	NO	YES	NO	YES	NO	NO
SAMN02385046	YES	YES	NO	NO	YES	NO	NO	YES	NO	NO
SAMN02385047	YES	NO	NO	NO	NO	YES	NO	NO	YES	NO
SAMN02385048	NO	NO	NO	NO	NO	NO	YES	NO	NO	YES
SAMN02385049	NO	NO	NO	NO	NO	NO	YES	NO	NO	YES
SAMN02404477	YES	NO	YES	NO	NO	YES	NO	NO	YES	NO
SAMN02404478	YES	YES	NO	NO	YES	NO	NO	NO	YES	NO
SAMN02404479	NO	NO	NO	NO	NO	NO	YES	NO	NO	YES
SAMN02404480	YES	NO	NO	NO	NO	YES	NO	NO	YES	NO
SAMN02404481	YES	NO	YES	NO	NO	YES	NO	NO	YES	NO
SAMN02404482	YES	YES	NO	NO	YES	NO	NO	NO	YES	NO
SAMN02404483	YES	YES	NO	NO	NO	YES	NO	YES	NO	NO
SAMN02404484	NO	NO	NO	NO	NO	NO	YES	NO	NO	YES
SAMN02404485	YES	NO	NO	NO	NO	YES	NO	YES	NO	NO
SAMN02404486	YES	YES	NO	NO	NO	YES	NO	YES	NO	NO
SAMN02404489	YES	YES	NO	NO	YES	NO	NO	YES	NO	NO
SAMN02404490	YES	YES	NO	NO	NO	YES	NO	YES	NO	NO
SAMN02404491	YES	YES	NO	NO	YES	NO	NO	NO	YES	NO
SAMN02404492	YES	NO	YES	NO	YES	NO	NO	NO	YES	NO
SAMN02404493	NO	NO	NO	NO	NO	NO	YES	NO	NO	YES
SAMN02404494	YES	NO	YES	NO	NO	YES	NO	NO	YES	NO
SAMN02404495	NO	NO	NO	NO	NO	NO	YES	NO	NO	YES
SAMN02404496	YES	YES	NO	NO	YES	NO	NO	YES	NO	NO
SAMN02404523	YES	NO	YES	NO	NO	YES	NO	NO	YES	NO
SAMN02404524	YES	YES	NO	NO	YES	NO	NO	YES	NO	NO
SAMN02404525	YES	YES	NO	NO	YES	NO	NO	YES	NO	NO
SAMN02404526	NO	NO	NO	NO	NO	NO	YES	NO	NO	YES
SAMN02404529	YES	NO	NO	NO	NO	YES	NO	YES	NO	NO
SAMN02404530	YES	NO	NO	NO	NO	YES	NO	NO	YES	NO
SAMN02404531	YES	YES	NO	NO	YES	NO	NO	YES	NO	NO
SAMN02404532	NO	NO	NO	NO	NO	NO	YES	NO	NO	YES
SAMN02404533	NO	NO	NO	NO	NO	NO	YES	NO	NO	YES
SAMN02404534	NO	NO	NO	NO	NO	NO	YES	NO	NO	YES
SAMN02404535	YES	YES	NO	NO	NO	YES	NO	YES	NO	NO
SAMN02404536	NO	NO	NO	NO	NO	NO	YES	NO	NO	YES
SAMN02404537	YES	YES	NO	NO	YES	NO	NO	NO	YES	NO
SAMN02404540	YES	YES	NO	NO	YES	NO	NO	NO	YES	NO
SAMN02404541	YES	YES	NO	NO	YES	NO	NO	NO	YES	NO
SAMN02404542	YES	NO	YES	NO	NO	YES	NO	NO	YES	NO
SAMN02404543	YES	YES	NO	NO	YES	NO	NO	NO	YES	NO
SAMN02404544	NO	NO	NO	NO	NO	NO	YES	NO	NO	YES
SAMN02404545	YES	NO	YES	NO	YES	NO	NO	YES	NO	NO
SAMN02404546	YES	YES	NO	NO	YES	NO	NO	YES	NO	NO
SAMN02415046	YES	NO	YES	NO	YES	NO	NO	NO	YES	NO
SAMN02415068	YES	YES	NO	NO	YES	NO	NO	NO	YES	NO
SAMN02567733	NO	NO	NO	NO	NO	NO	YES	NO	NO	YES
SAMN02567734	YES	YES	NO	NO	YES	NO	NO	NO	YES	NO
SAMN02567735	YES	NO	NO	NO	YES	NO	NO	YES	NO	NO
SAMN02567743	YES	NO	NO	NO	YES	NO	NO	YES	NO	NO
SAMN02567744	YES	NO	NO	NO	NO	YES	NO	YES	NO	NO
SAMN02567745	YES	NO	NO	NO	NO	YES	NO	YES	NO	NO
SAMN02567746	YES	NO	NO	NO	NO	YES	NO	NO	YES	NO
SAMN02567747	YES	NO	NO	NO	NO	YES	NO	NO	YES	NO
SAMN02567748	YES	NO	NO	NO	NO	YES	NO	NO	YES	NO
SAMN02567749	YES	NO	NO	NO	NO	YES	NO	NO	YES	NO
SAMN02567750	YES	NO	NO	NO	YES	NO	NO	YES	NO	NO
SAMN02567751	YES	NO	NO	NO	YES	NO	NO	NO	YES	NO
SAMN02567753	YES	NO	NO	NO	YES	NO	NO	YES	NO	NO
SAMN02567754	YES	NO	YES	NO	NO	YES	NO	NO	YES	NO
SAMN02567755	YES	NO	YES	NO	NO	YES	NO	NO	YES	NO
SAMN02567757	NO	NO	NO	NO	NO	NO	YES	NO	NO	YES
SAMN02567758	YES	YES	NO	NO	YES	NO	NO	YES	NO	NO
SAMN02570310	YES	NO	NO	NO	YES	NO	NO	YES	NO	NO
SAMN02570311	YES	NO	NO	NO	YES	NO	NO	NO	YES	NO
SAMN02570312	YES	NO	NO	NO	NO	YES	NO	YES	NO	NO
SAMN02570313	YES	NO	NO	NO	YES	NO	NO	YES	NO	NO
SAMN02570314	YES	NO	NO	NO	YES	NO	NO	YES	NO	NO
SAMN02570315	YES	NO	NO	NO	NO	YES	NO	NO	YES	NO
SAMN02570316	YES	NO	NO	NO	YES	NO	NO	YES	NO	NO
SAMN02570317	YES	NO	NO	NO	NO	YES	NO	NO	YES	NO
SAMN02570318	YES	NO	NO	NO	YES	NO	NO	NO	YES	NO
SAMN02570319	YES	NO	NO	NO	YES	NO	NO	NO	YES	NO
SAMN02570320	YES	NO	NO	NO	YES	NO	NO	YES	NO	NO
SAMN02570321	YES	NO	NO	NO	YES	NO	NO	NO	YES	NO
SAMN02570322	YES	NO	NO	NO	YES	NO	NO	YES	NO	NO
SAMN02570323	YES	NO	NO	NO	NO	YES	NO	NO	YES	NO
SAMN02570324	YES	NO	NO	NO	YES	NO	NO	YES	NO	NO
SAMN02570325	YES	NO	NO	NO	YES	NO	NO	NO	YES	NO
SAMN02570326	YES	NO	NO	NO	YES	NO	NO	NO	YES	NO
SAMN02570327	YES	NO	NO	NO	YES	NO	NO	YES	NO	NO
SAMN02570328	YES	NO	NO	NO	YES	NO	NO	NO	YES	NO
SAMN02570329	YES	NO	NO	NO	YES	NO	NO	NO	YES	NO
SAMN02570331	YES	NO	NO	NO	YES	NO	NO	NO	YES	NO
SAMN02570332	YES	NO	NO	NO	YES	NO	NO	NO	YES	NO
SAMN02570333	YES	NO	NO	NO	YES	NO	NO	NO	YES	NO
SAMN02570343	YES	NO	NO	NO	YES	NO	NO	NO	YES	NO
SAMN02570344	YES	NO	NO	NO	YES	NO	NO	NO	YES	NO
SAMN02570423	YES	NO	NO	NO	NO	YES	NO	NO	YES	NO
SAMN02570424	YES	NO	NO	NO	YES	NO	NO	NO	YES	NO
SAMN02570425	YES	NO	NO	NO	YES	NO	NO	NO	YES	NO
SAMN02570426	YES	NO	NO	NO	NO	YES	NO	NO	YES	NO
SAMN02570427	YES	NO	NO	NO	YES	NO	NO	YES	NO	NO
SAMN02570428	YES	NO	NO	NO	NO	YES	NO	NO	YES	NO
SAMN02570429	YES	NO	NO	NO	NO	YES	NO	NO	YES	NO
SAMN02570430	YES	NO	NO	NO	NO	YES	NO	NO	YES	NO
SAMN02570431	YES	NO	NO	NO	YES	NO	NO	YES	NO	NO
SAMN02570432	YES	NO	NO	NO	YES	NO	NO	YES	NO	NO
SAMN02570433	YES	NO	NO	NO	YES	NO	NO	YES	NO	NO
SAMN02570434	YES	NO	NO	NO	YES	NO	NO	YES	NO	NO
SAMN02570435	YES	NO	NO	NO	YES	NO	NO	YES	NO	NO
SAMN02570436	YES	NO	NO	NO	NO	YES	NO	NO	YES	NO
SAMN02614514	YES	NO	YES	NO	NO	YES	NO	NO	YES	NO
SAMN02614527	YES	YES	NO	NO	YES	NO	NO	YES	NO	NO
SAMN02614528	YES	YES	NO	NO	YES	NO	NO	YES	NO	NO
SAMN02614529	YES	YES	NO	NO	YES	NO	NO	YES	NO	NO
SAMN02614530	YES	YES	NO	NO	NO	YES	NO	YES	NO	NO
SAMN02614531	YES	YES	NO	NO	YES	NO	NO	YES	NO	NO
SAMN02614532	YES	YES	NO	NO	YES	NO	NO	YES	NO	NO
SAMN02614533	YES	YES	NO	NO	YES	NO	NO	YES	NO	NO
SAMN02614534	YES	NO	YES	NO	YES	NO	NO	NO	YES	NO
SAMN02614540	YES	NO	YES	NO	NO	YES	NO	NO	YES	NO
SAMN02614541	YES	NO	YES	NO	NO	YES	NO	NO	YES	NO
SAMN02614542	YES	NO	YES	NO	NO	YES	NO	NO	YES	NO
SAMN02614543	YES	NO	YES	NO	NO	YES	NO	NO	YES	NO
SAMN02614544	YES	NO	YES	NO	NO	YES	NO	NO	YES	NO
SAMN02614545	YES	NO	YES	NO	NO	YES	NO	NO	YES	NO
SAMN02614546	YES	NO	YES	NO	NO	YES	NO	NO	YES	NO
SAMN02614547	YES	YES	NO	NO	NO	YES	NO	NO	YES	NO
SAMN02614548	YES	NO	NO	NO	NO	YES	NO	YES	NO	NO
SAMN02614549	YES	NO	YES	NO	NO	YES	NO	NO	YES	NO
SAMN02614550	YES	NO	NO	NO	YES	NO	NO	NO	YES	NO
SAMN02614551	YES	NO	NO	NO	NO	YES	NO	NO	YES	NO
SAMN02614552	YES	NO	NO	NO	YES	NO	NO	NO	YES	NO
SAMN02614553	YES	NO	NO	NO	YES	NO	NO	YES	NO	NO
SAMN02614554	YES	NO	YES	NO	NO	YES	NO	NO	YES	NO
SAMN02614555	YES	NO	YES	NO	NO	YES	NO	NO	YES	NO
SAMN02614556	YES	NO	YES	NO	NO	YES	NO	NO	YES	NO
SAMN02614557	YES	NO	YES	NO	NO	YES	NO	NO	YES	NO
SAMN02644664	YES	YES	NO	NO	YES	NO	NO	YES	NO	NO
SAMN02644665	YES	YES	NO	NO	YES	NO	NO	YES	NO	NO
SAMN02644666	YES	NO	YES	NO	NO	YES	NO	YES	NO	NO
SAMN02644667	YES	YES	NO	NO	YES	NO	NO	NO	YES	NO
SAMN02644668	YES	NO	YES	NO	NO	YES	NO	NO	YES	NO
SAMN02644669	YES	YES	NO	NO	YES	NO	NO	YES	NO	NO
SAMN02644673	YES	YES	NO	NO	YES	NO	NO	YES	NO	NO
SAMN02644674	YES	NO	YES	NO	YES	NO	NO	YES	NO	NO
SAMN02644675	YES	NO	YES	NO	YES	NO	NO	NO	YES	NO
SAMN02644676	YES	YES	NO	NO	YES	NO	NO	YES	NO	NO
SAMN02644677	YES	NO	YES	NO	YES	NO	NO	YES	NO	NO
SAMN02644678	YES	YES	NO	NO	YES	NO	NO	YES	NO	NO
SAMN02644679	YES	YES	NO	NO	YES	NO	NO	YES	NO	NO
SAMN02644680	YES	NO	YES	NO	YES	NO	NO	NO	YES	NO
SAMN02644682	YES	YES	NO	NO	YES	NO	NO	NO	YES	NO
SAMN02644683	YES	NO	YES	NO	YES	NO	NO	NO	YES	NO
SAMN02644684	YES	YES	NO	NO	YES	NO	NO	YES	NO	NO
SAMN02644685	YES	YES	NO	NO	YES	NO	NO	YES	NO	NO
SAMN02644686	YES	YES	NO	NO	YES	NO	NO	NO	YES	NO
SAMN02644687	YES	YES	NO	NO	YES	NO	NO	YES	NO	NO
SAMN02644688	YES	NO	YES	NO	YES	NO	NO	NO	YES	NO
SAMN02644689	YES	YES	NO	NO	YES	NO	NO	YES	NO	NO
SAMN02644690	YES	NO	YES	NO	NO	YES	NO	NO	YES	NO
SAMN02644691	YES	NO	NO	NO	NO	YES	NO	NO	YES	NO
SAMN02644692	YES	NO	NO	NO	NO	YES	NO	NO	YES	NO
SAMN02644696	YES	YES	NO	NO	NO	YES	NO	YES	NO	NO
SAMN02644697	YES	YES	NO	NO	NO	YES	NO	NO	YES	NO
SAMN02644698	YES	YES	NO	NO	NO	YES	NO	YES	NO	NO
SAMN02644699	YES	NO	YES	NO	NO	YES	NO	YES	NO	NO
SAMN02644700	YES	YES	NO	NO	NO	YES	NO	YES	NO	NO
SAMN02644701	YES	YES	NO	NO	NO	YES	NO	YES	NO	NO
SAMN02644702	YES	YES	NO	NO	NO	YES	NO	YES	NO	NO
SAMN02644703	YES	NO	YES	NO	NO	YES	NO	YES	NO	NO
SAMN02644704	YES	YES	NO	NO	NO	YES	NO	YES	NO	NO
SAMN02644705	YES	YES	NO	NO	YES	NO	NO	NO	YES	NO
SAMN02644706	YES	YES	NO	NO	NO	YES	NO	NO	YES	NO
SAMN02644707	YES	YES	NO	NO	YES	NO	NO	YES	NO	NO
SAMN02644708	YES	YES	NO	NO	YES	NO	NO	NO	YES	NO
SAMN02644709	YES	YES	NO	NO	YES	NO	NO	YES	NO	NO
SAMN02644710	YES	YES	NO	NO	YES	NO	NO	YES	NO	NO
SAMN02644711	YES	YES	NO	NO	NO	YES	NO	NO	YES	NO
SAMN02644712	YES	YES	NO	NO	YES	NO	NO	YES	NO	NO
SAMN02644713	YES	YES	NO	NO	YES	NO	NO	NO	YES	NO
SAMN02644714	YES	YES	NO	NO	YES	NO	NO	NO	YES	NO
SAMN02644721	YES	NO	YES	NO	YES	NO	NO	NO	YES	NO
SAMN02644722	YES	YES	NO	NO	YES	NO	NO	YES	NO	NO
SAMN02644723	YES	YES	NO	NO	YES	NO	NO	YES	NO	NO
SAMN02644724	YES	YES	NO	NO	YES	NO	NO	NO	YES	NO
SAMN02644725	YES	NO	NO	NO	YES	NO	NO	YES	NO	NO
SAMN02644726	YES	NO	NO	NO	YES	NO	NO	YES	NO	NO
SAMN02644727	YES	NO	NO	NO	YES	NO	NO	NO	YES	NO
SAMN02644728	YES	NO	NO	NO	YES	NO	NO	YES	NO	NO
SAMN02644729	YES	NO	NO	NO	YES	NO	NO	YES	NO	NO
SAMN02644730	YES	NO	NO	NO	YES	NO	NO	NO	YES	NO
SAMN02646221	YES	NO	NO	NO	YES	NO	NO	YES	NO	NO
SAMN02646222	YES	NO	NO	NO	NO	YES	NO	YES	NO	NO
SAMN02646223	YES	NO	NO	NO	YES	NO	NO	YES	NO	NO
SAMN02646224	YES	NO	NO	NO	YES	NO	NO	YES	NO	NO
SAMN02646225	YES	NO	NO	NO	YES	NO	NO	YES	NO	NO
SAMN02646226	YES	NO	YES	NO	NO	YES	NO	YES	NO	NO
SAMN02646227	YES	YES	NO	NO	NO	YES	NO	YES	NO	NO
SAMN02646228	YES	YES	NO	NO	NO	YES	NO	YES	NO	NO
SAMN02646230	YES	NO	NO	NO	YES	NO	NO	YES	NO	NO
SAMN02646231	YES	YES	NO	NO	NO	YES	NO	YES	NO	NO
SAMN02646232	YES	YES	NO	NO	YES	NO	NO	YES	NO	NO
SAMN02646233	YES	YES	NO	NO	NO	YES	NO	YES	NO	NO
SAMN02646236	YES	YES	NO	NO	YES	NO	NO	YES	NO	NO
SAMN02646371	YES	NO	NO	NO	YES	NO	NO	YES	NO	NO
SAMN02646372	YES	NO	NO	NO	YES	NO	NO	YES	NO	NO
SAMN02646373	YES	NO	NO	NO	YES	NO	NO	YES	NO	NO
SAMN02646374	YES	NO	NO	NO	YES	NO	NO	NO	YES	NO
SAMN02646375	YES	NO	NO	NO	YES	NO	NO	YES	NO	NO
SAMN02646376	YES	NO	NO	NO	YES	NO	NO	YES	NO	NO
SAMN02646377	YES	NO	NO	NO	YES	NO	NO	YES	NO	NO
SAMN02646378	YES	NO	NO	NO	YES	NO	NO	NO	YES	NO
SAMN02646379	YES	NO	NO	NO	YES	NO	NO	YES	NO	NO
SAMN02646380	YES	NO	NO	NO	YES	NO	NO	YES	NO	NO
SAMN02646382	YES	NO	NO	NO	YES	NO	NO	YES	NO	NO
SAMN02646383	YES	NO	NO	NO	YES	NO	NO	NO	YES	NO
SAMN02646384	YES	NO	NO	NO	YES	NO	NO	NO	YES	NO
SAMN02646385	YES	YES	NO	NO	NO	YES	NO	YES	NO	NO
SAMN02646386	YES	YES	NO	NO	NO	YES	NO	YES	NO	NO
SAMN02646387	YES	YES	NO	NO	NO	YES	NO	YES	NO	NO
SAMN02646388	YES	YES	NO	NO	NO	YES	NO	YES	NO	NO
SAMN02646389	YES	YES	NO	NO	NO	YES	NO	YES	NO	NO
SAMN02646390	YES	YES	NO	NO	NO	YES	NO	YES	NO	NO
SAMN02646391	YES	YES	NO	NO	NO	YES	NO	YES	NO	NO
SAMN02646392	YES	YES	NO	NO	NO	YES	NO	YES	NO	NO
SAMN02646393	YES	YES	NO	NO	NO	YES	NO	YES	NO	NO
SAMN02646747	YES	NO	NO	NO	YES	NO	NO	YES	NO	NO
SAMN02649415	YES	YES	NO	NO	NO	YES	NO	YES	NO	NO
SAMN02649416	YES	NO	NO	NO	YES	NO	NO	YES	NO	NO
SAMN02649417	YES	NO	NO	NO	YES	NO	NO	NO	YES	NO
SAMN02649419	YES	NO	NO	NO	YES	NO	NO	YES	NO	NO
SAMN02649420	YES	NO	YES	NO	NO	YES	NO	NO	YES	NO
SAMN02649421	YES	NO	NO	NO	YES	NO	NO	YES	NO	NO
SAMN02649422	YES	NO	YES	NO	NO	YES	NO	NO	YES	NO
SAMN02649423	YES	NO	YES	NO	NO	YES	NO	NO	YES	NO
SAMN02649424	YES	YES	NO	NO	NO	YES	NO	YES	NO	NO
SAMN02649521	YES	YES	NO	NO	NO	YES	NO	YES	NO	NO
SAMN02649522	YES	YES	NO	NO	NO	YES	NO	YES	NO	NO
SAMN02649523	YES	NO	YES	NO	NO	YES	NO	NO	YES	NO
SAMN02649524	YES	YES	NO	NO	NO	YES	NO	YES	NO	NO
SAMN02649525	YES	YES	NO	NO	NO	YES	NO	YES	NO	NO
SAMN02649526	YES	YES	NO	NO	NO	YES	NO	YES	NO	NO
SAMN02649527	YES	YES	NO	NO	NO	YES	NO	YES	NO	NO
SAMN02649528	YES	YES	NO	NO	NO	YES	NO	YES	NO	NO
SAMN02649529	YES	YES	NO	NO	NO	YES	NO	YES	NO	NO
SAMN02649530	YES	NO	NO	NO	NO	YES	NO	NO	YES	NO
SAMN02692944	YES	NO	YES	NO	NO	YES	NO	NO	YES	NO
SAMN02692945	YES	NO	YES	NO	NO	YES	NO	NO	YES	NO
SAMN02692946	YES	NO	YES	NO	NO	YES	NO	NO	YES	NO
SAMN02692947	YES	NO	YES	NO	NO	YES	NO	NO	YES	NO
SAMN02692948	YES	NO	YES	NO	NO	YES	NO	NO	YES	NO
SAMN02692949	YES	NO	YES	NO	NO	YES	NO	NO	YES	NO
SAMN02692950	YES	NO	YES	NO	YES	NO	NO	YES	NO	NO
SAMN02692952	YES	NO	YES	NO	NO	YES	NO	NO	YES	NO
SAMN02692954	YES	NO	NO	NO	YES	NO	NO	NO	YES	NO
SAMN02692955	YES	NO	NO	NO	NO	YES	NO	NO	YES	NO
SAMN02692956	YES	YES	NO	NO	YES	NO	NO	NO	YES	NO
SAMN02692958	YES	NO	NO	NO	NO	YES	NO	NO	YES	NO
SAMN02692961	YES	NO	NO	NO	NO	YES	NO	NO	YES	NO
SAMN02692962	YES	NO	NO	NO	NO	YES	NO	YES	NO	NO
SAMN02692963	YES	NO	YES	NO	NO	YES	NO	NO	YES	NO
SAMN02692964	NO	NO	NO	NO	NO	NO	YES	NO	NO	YES
SAMN02692965	YES	NO	YES	NO	NO	YES	NO	NO	YES	NO
SAMN02692966	YES	NO	YES	NO	NO	YES	NO	NO	YES	NO
SAMN02692967	NO	NO	NO	NO	NO	NO	YES	NO	NO	YES
SAMN02692968	NO	NO	NO	NO	NO	NO	YES	NO	NO	YES
SAMN02692970	NO	NO	NO	NO	NO	NO	YES	NO	NO	YES
SAMN02692972	YES	NO	NO	NO	NO	YES	NO	NO	YES	NO
SAMN02692973	NO	NO	NO	NO	NO	NO	YES	NO	NO	YES
SAMN02692975	YES	NO	NO	NO	YES	NO	NO	YES	NO	NO
SAMN02692976	YES	YES	NO	NO	YES	NO	NO	NO	YES	NO
SAMN02692977	YES	NO	NO	NO	NO	YES	NO	NO	YES	NO
SAMN02692978	YES	NO	NO	NO	NO	YES	NO	NO	YES	NO
SAMN02692979	YES	NO	NO	NO	YES	NO	NO	YES	NO	NO
SAMN02692980	YES	NO	NO	NO	YES	NO	NO	YES	NO	NO
SAMN02692981	YES	NO	NO	NO	NO	YES	NO	NO	YES	NO
SAMN02692982	YES	YES	NO	NO	YES	NO	NO	YES	NO	NO
SAMN02692985	YES	NO	NO	NO	YES	NO	NO	YES	NO	NO
SAMN02692992	YES	NO	YES	NO	NO	YES	NO	NO	YES	NO
SAMN02692993	YES	NO	YES	NO	NO	YES	NO	YES	NO	NO
SAMN02692994	YES	YES	NO	NO	NO	YES	NO	NO	YES	NO
SAMN02692995	YES	NO	NO	NO	NO	YES	NO	NO	YES	NO
