# Supplementary material for: Whole-Genome Assessment of Clinical Acinetobacter baumannii Isolates Uncovers Potentially Novel Factors Influencing Carbapenem Resistance
Source: Front Microbiol. 2021 Oct 1;12:714284. doi: 10.3389/fmicb.2021.714284 (PMC8518998; doi:10.3389/fmicb.2021.714284)
Supplement: Supplementary file 4 [file Table_4.XLSX]

## Sheet: Sheet1
Table S4: Additional 13 isolates added from NCBI---all submitted by Walter Reed Army Institute of Research (WRAIR). Twelve of these 13 isolates were recultured at the FDA and tested for their minimum inhibitory concetrations (MICs) for the three carbapenems. Six of these isolates were long read sequenced with PacBio-SMRT---the corresponding new NCBI Accessions (includes chromosomes and plasmids) …
WRAIR Submission to NCBI							FDA Sequencing and Antimicrobial Susceptibility Testing
Run	Isolate Name	BioSample	Imipenem	Meropenem	Doripenem		BioSample	Imipenem	Meropenem	Doripenem	Genome Accession
SRR3152507	MRSN2840	SAMN04480665	1 (S)	NA (NA)	NA (NA)		SAMN12391537	0.25 (S)	0.5 (S)	0.38 (S)	CP061525-CP061526
SRR3170233	MRSN11739	SAMN04485911	2 (S)	1 (S)	1 (S)		SAMN12413929	0.75 (S)	0.5 (S)	0.25 (S)	CP061517-CP061518
SRR3216442	MRSN7243	SAMN04544432	1 (S)	NA (NA)	1 (S)			1 (S)	0.5 (S)	0.75 (S)
SRR3217273	MRSN7406	SAMN04515409	1 (S)	NA (NA)	NA (NA)			0.75 (S)	0.75 (S)	0.5 (S)
SRR3222498	MRSN7397	SAMN04546730	1 (S)	NA (NA)	NA (NA)			1.5 (S)	0.75 (S)	0.5 (S)
SRR3223167	MRSN7488	SAMN04547094	1 (S)	NA (NA)	NA (NA)			NA (NA)	NA (NA)	NA (NA)
SRR3223469	MRSN7436	SAMN04549259	1 (S)	NA (NA)	NA (NA)		SAMN12391535	1 (S)	0.75 (S)	0.5 (S)	CP061523-CP061524
SRR3225047	MRSN7484	SAMN04550081	1 (S)	NA (NA)	NA (NA)			0.5 (S)	0.5 (S)	1 (S)
SRR3225050	MRSN7532	SAMN04550084	1 (S)	NA (NA)	NA (NA)		SAMN12391854	2 (S)	1 (S)	0.25 (S)	CP061514-CP061516
SRR3225055	MRSN7628	SAMN04550089	1 (S)	NA (NA)	NA (NA)			1 (S)	0.75 (S)	0.75 (S)
SRR3227023	MRSN7322	SAMN04555209	2 (S)	NA (NA)	1 (S)			0.75 (S)	0.75 (S)	0.5 (S)
SRR3228479	MRSN7118	SAMN04555295	1 (S)	NA (NA)	1 (S)		SAMN12391534	0.75 (S)	0.75 (S)	0.5 (S)	CP061521-CP061522
SRR3228542	MRSN7168	SAMN04555488	1 (S)	NA (NA)	1 (S)		SAMN12391536	0.75 (S)	0.5 (S)	0.5 (S)	CP061519-CP061520
