# Supplementary material for: Whole-Genome Assessment of Clinical Acinetobacter baumannii Isolates Uncovers Potentially Novel Factors Influencing Carbapenem Resistance
Source: Front Microbiol. 2021 Oct 1;12:714284. doi: 10.3389/fmicb.2021.714284 (PMC8518998; doi:10.3389/fmicb.2021.714284)
Supplement: Supplementary file 6 [file Table_6.xlsx]

## Sheet: Sheet1
Table S6: All known antimicrobial resistance genes and the 385 genes from Wallace et al. study predicted in the chosen genomically similar 28 isolates. The known AMR genes were determined using CARD and the columns denoting their presence-absence were obtained from Roary. The table also provides the summarized statistics giving the aggregated presence-absence of the genes within the isolates cate…

## Sheet: Combined_CARD_and_Wallace_genes
BioSample	Imipenem Phenotype	group_1132 MULTISPECIES: aminoglycoside O-phosphotransferase APH(6)-Id [Bacteria]	group_1223 hypothetical protein	group_1292 AdeA/AdeI family multidrug efflux RND transporter periplasmic adaptor subunit [Acinetobacter baumannii]	group_1365 hypothetical protein	group_1431 transcriptional regulator, LysR family [Acinetobacter pittii PHEA-2]	group_1441 MULTISPECIES: MFS transporter [Acinetobacter calcoaceticus/baumannii complex]	group_1582 MULTISPECIES: inorganic diphosphatase [Acinetobacter calcoaceticus/baumannii complex]	group_169 TetR/AcrR family transcriptional regulator [Acinetobacter baumannii]	group_1704 outer membrane efflux protein [Acinetobacter pittii PHEA-2]	group_1880 multidrug efflux RND transporter permease subunit [Acinetobacter baumannii]	group_1892 MFS transporter [Acinetobacter baumannii]	group_2020 RND transporter [Acinetobacter baumannii]	group_2084 MATE family efflux transporter [Acinetobacter baumannii]	group_2106 PAP2 family protein [Acinetobacter baumannii]	group_2121 MexE family multidrug efflux RND transporter periplasmic adaptor subunit [Acinetobacter baumannii]	group_2213 hypothetical protein [Acinetobacter pittii PHEA-2]	group_224 MULTISPECIES: AdeB family multidrug efflux RND transporter permease subunit [Acinetobacter calcoaceticus/baumannii complex]	group_2428 two-component sensor histidine kinase AdeS [Acinetobacter baumannii]	group_2445 hypothetical protein	group_253 MULTISPECIES: aminoglycoside O-phosphotransferase APH(3'')-Ib [Bacteria]	group_2546 MULTISPECIES: AdeB family multidrug efflux RND transporter permease subunit [Acinetobacter calcoaceticus/baumannii complex]	group_2643 outer membrane porin, OprD family [Acinetobacter baumannii]	group_2709 hypothetical protein [Acinetobacter baumannii]	group_2746 MULTISPECIES: QacE family quaternary ammonium compound efflux SMR transporter [Acinetobacter calcoaceticus/baumannii complex]	group_2953 MULTISPECIES: multidrug efflux RND transporter AdeIJK outer membrane channel subunit AdeK [Acinetobacter calcoaceticus/baumannii complex]	group_3056 MULTISPECIES: multidrug efflux RND transporter AdeIJK outer membrane channel subunit AdeK [Acinetobacter calcoaceticus/baumannii complex]	group_3133 MFS transporter, DHA1 family, multidrug resistance protein [Acinetobacter pittii PHEA-2]	group_3571 hypothetical protein [Acinetobacter pittii PHEA-2]	group_3879 MFS transporter [Acinetobacter baumannii]	group_3985 OXA-51 family carbapenem-hydrolyzing class D beta-lactamase OXA-65 [Acinetobacter baumannii]	group_3994 efflux system DNA-binding response regulator AdeR [Acinetobacter baumannii]	group_4068 ADC family cephalosporin-hydrolyzing class C beta-lactamase [Acinetobacter baumannii]	group_524 MULTISPECIES: AdeA/AdeI family multidrug efflux RND transporter periplasmic adaptor subunit [Acinetobacter calcoaceticus/baumannii complex]	group_261 MULTISPECIES: sulfonamide-resistant dihydropteroate synthase Sul2 [Bacteria]	group_737 AAC(6')-Ia family aminoglycoside 6'-N-acetyltransferase AacA16 [Acinetobacter baumannii]	group_322 hypothetical protein	group_50 ANT(3'')-II family aminoglycoside nucleotidyltransferase [Acinetobacter baumannii]	group_911 MULTISPECIES: sulfonamide-resistant dihydropteroate synthase Sul2 [Bacteria]	group_912 QacEdelta1 [Acinetobacter baumannii]	group_890 hypothetical protein	group_906 MULTISPECIES: class A broad-spectrum beta-lactamase TEM-1 [Bacteria]	aacC1 Gentamicin 3-N-acetyltransferase	group_936 MULTISPECIES: aminoglycoside O-phosphotransferase APH(3'')-Ib [Bacteria]	group_937 hypothetical protein	group_870 hypothetical protein	group_899 MULTISPECIES: IS91 family transposase [Gammaproteobacteria]	ligA DNA ligase	group_902 macrolide efflux protein (plasmid) [Acinetobacter baumannii]
SAMN02384921	Susceptible	YES	YES	YES	YES	YES	YES	YES	YES	YES	YES	YES	YES	YES	YES	YES	YES	YES	YES	YES	YES	YES	YES	YES	YES	YES	YES	YES	YES	YES	YES	YES	YES	YES	YES	NO	YES	NO	NO	NO	NO	NO	NO	NO	NO	NO	NO	NO	NO
SAMN02384922	Susceptible	YES	YES	YES	YES	YES	YES	YES	YES	YES	YES	YES	YES	YES	YES	YES	YES	YES	YES	YES	YES	YES	YES	YES	YES	YES	YES	YES	YES	YES	YES	YES	YES	YES	YES	NO	YES	NO	NO	NO	NO	NO	NO	NO	NO	NO	NO	NO	NO
SAMN02385032	Resistant	YES	YES	YES	YES	YES	YES	YES	YES	YES	YES	YES	YES	YES	YES	YES	YES	YES	YES	YES	YES	YES	YES	YES	YES	YES	YES	YES	YES	YES	YES	YES	YES	YES	YES	YES	YES	NO	NO	NO	NO	NO	NO	NO	NO	NO	NO	NO	NO
SAMN02567735	Resistant	YES	YES	YES	YES	YES	YES	YES	YES	YES	YES	YES	YES	YES	YES	YES	YES	YES	YES	YES	YES	YES	YES	YES	YES	YES	YES	YES	YES	YES	YES	YES	YES	YES	YES	YES	YES	NO	NO	NO	NO	NO	NO	NO	NO	NO	NO	NO	NO
SAMN02567743	Resistant	YES	YES	YES	YES	YES	YES	YES	YES	YES	YES	YES	YES	YES	YES	YES	YES	YES	YES	YES	YES	YES	YES	YES	YES	YES	YES	YES	YES	YES	YES	YES	YES	YES	YES	YES	YES	NO	NO	NO	NO	NO	NO	NO	NO	NO	NO	NO	NO
SAMN02567753	Resistant	YES	YES	YES	YES	YES	YES	YES	YES	YES	YES	YES	YES	YES	YES	YES	YES	YES	YES	YES	YES	YES	YES	YES	YES	YES	YES	YES	YES	YES	YES	YES	YES	YES	YES	YES	YES	NO	NO	NO	NO	NO	NO	NO	NO	NO	NO	NO	NO
SAMN02570430	Resistant	YES	YES	YES	YES	YES	YES	YES	YES	YES	YES	YES	YES	YES	YES	YES	YES	YES	YES	YES	YES	YES	YES	YES	YES	YES	YES	YES	YES	YES	YES	YES	YES	NO	YES	YES	YES	NO	NO	NO	NO	NO	NO	NO	NO	YES	NO	NO	NO
SAMN02570431	Resistant	YES	YES	YES	YES	YES	YES	YES	YES	YES	YES	YES	YES	YES	YES	YES	YES	YES	YES	YES	YES	YES	YES	YES	YES	YES	YES	YES	YES	YES	YES	YES	YES	YES	YES	YES	YES	NO	NO	NO	NO	NO	NO	NO	NO	NO	NO	NO	NO
SAMN02570432	Resistant	YES	YES	YES	YES	YES	YES	YES	YES	YES	YES	YES	YES	YES	YES	YES	YES	YES	YES	YES	YES	YES	YES	YES	YES	YES	YES	YES	YES	YES	YES	YES	YES	YES	YES	YES	YES	NO	NO	NO	NO	NO	NO	NO	NO	NO	NO	NO	NO
SAMN02570433	Resistant	YES	YES	YES	YES	YES	YES	YES	YES	YES	YES	YES	YES	YES	YES	YES	YES	YES	YES	YES	YES	YES	YES	YES	YES	YES	YES	YES	YES	YES	YES	YES	YES	YES	YES	YES	YES	NO	NO	NO	NO	NO	NO	NO	NO	NO	NO	NO	NO
SAMN02570434	Resistant	YES	YES	YES	YES	YES	YES	YES	YES	YES	YES	YES	YES	YES	YES	YES	YES	YES	YES	YES	YES	YES	YES	YES	YES	YES	YES	YES	YES	YES	YES	YES	YES	YES	YES	YES	YES	NO	NO	NO	NO	NO	NO	NO	NO	NO	NO	NO	NO
SAMN02570435	Resistant	YES	YES	YES	YES	YES	YES	YES	YES	YES	YES	YES	YES	YES	YES	YES	YES	YES	YES	YES	YES	YES	YES	YES	YES	YES	YES	YES	YES	YES	YES	YES	YES	YES	YES	YES	YES	NO	NO	NO	NO	NO	NO	NO	NO	NO	NO	NO	NO
SAMN02570436	Resistant	YES	YES	YES	YES	YES	YES	YES	YES	YES	YES	YES	YES	YES	YES	YES	YES	YES	YES	YES	YES	YES	YES	YES	YES	YES	YES	YES	YES	YES	YES	YES	YES	YES	YES	YES	YES	NO	NO	NO	NO	NO	NO	NO	NO	NO	NO	NO	NO
SAMN02692975	Resistant	YES	YES	YES	YES	YES	YES	YES	YES	YES	YES	YES	YES	YES	YES	YES	YES	YES	YES	YES	YES	YES	YES	YES	YES	YES	YES	YES	YES	YES	YES	YES	YES	YES	YES	YES	YES	NO	NO	NO	NO	NO	NO	NO	NO	NO	NO	NO	NO
SAMN02692995	Resistant	YES	YES	YES	YES	YES	YES	YES	YES	YES	YES	YES	YES	YES	YES	YES	YES	YES	YES	YES	YES	YES	YES	YES	YES	YES	YES	YES	YES	YES	YES	YES	YES	YES	YES	YES	NO	NO	NO	NO	NO	NO	NO	NO	NO	NO	NO	NO	NO
SAMN04480665	Susceptible	YES	YES	YES	YES	YES	YES	YES	YES	YES	YES	YES	YES	YES	YES	YES	YES	YES	YES	YES	YES	YES	YES	YES	YES	YES	YES	YES	YES	YES	YES	YES	YES	YES	YES	YES	YES	YES	YES	YES	YES	YES	NO	NO	NO	NO	YES	YES	YES
SAMN04485911	Susceptible	YES	YES	YES	YES	YES	YES	YES	YES	YES	YES	YES	YES	YES	YES	YES	YES	YES	YES	YES	YES	YES	YES	YES	YES	YES	YES	YES	YES	YES	YES	YES	YES	YES	YES	YES	YES	YES	YES	YES	YES	YES	YES	YES	YES	NO	NO	NO	NO
SAMN04544432	Susceptible	YES	YES	YES	YES	YES	YES	YES	YES	YES	YES	YES	YES	YES	YES	YES	YES	YES	YES	YES	YES	YES	YES	YES	YES	YES	YES	YES	YES	YES	YES	YES	YES	YES	YES	YES	NO	YES	YES	YES	YES	YES	YES	YES	YES	NO	NO	NO	NO
SAMN04515409	Susceptible	YES	YES	YES	YES	YES	YES	YES	YES	YES	YES	YES	YES	YES	YES	YES	YES	YES	YES	YES	YES	YES	YES	YES	YES	YES	YES	YES	YES	YES	YES	YES	YES	YES	NO	YES	NO	YES	YES	YES	YES	YES	YES	YES	YES	NO	NO	NO	NO
SAMN04546730	Susceptible	YES	YES	YES	YES	YES	YES	YES	YES	YES	YES	YES	YES	YES	YES	YES	YES	YES	YES	YES	YES	YES	YES	YES	YES	YES	YES	YES	YES	YES	YES	YES	YES	YES	YES	YES	YES	YES	YES	YES	YES	YES	YES	YES	YES	NO	NO	NO	NO
SAMN04547094	Susceptible	YES	YES	YES	YES	YES	YES	YES	YES	YES	YES	YES	YES	YES	YES	YES	YES	YES	YES	YES	YES	YES	YES	YES	YES	YES	YES	YES	YES	YES	YES	YES	YES	YES	YES	YES	YES	YES	YES	YES	YES	YES	YES	YES	YES	NO	NO	NO	NO
SAMN04549259	Susceptible	YES	YES	YES	YES	YES	YES	YES	YES	YES	YES	YES	YES	YES	YES	YES	YES	YES	YES	YES	YES	YES	YES	YES	YES	YES	YES	YES	YES	YES	YES	YES	YES	YES	YES	YES	NO	YES	YES	YES	YES	YES	YES	YES	YES	NO	NO	NO	NO
SAMN04550081	Susceptible	YES	YES	YES	YES	YES	YES	YES	YES	YES	YES	YES	YES	YES	YES	YES	YES	YES	YES	YES	YES	YES	YES	YES	YES	YES	YES	YES	YES	YES	YES	YES	YES	YES	YES	YES	NO	YES	YES	YES	YES	YES	YES	YES	YES	NO	NO	NO	NO
SAMN04550084	Susceptible	YES	YES	YES	YES	YES	YES	YES	YES	YES	YES	YES	YES	YES	YES	YES	YES	YES	YES	YES	YES	YES	YES	YES	YES	YES	YES	YES	YES	YES	YES	YES	YES	YES	YES	YES	YES	YES	YES	YES	YES	YES	YES	YES	YES	NO	NO	NO	NO
SAMN04550089	Susceptible	YES	YES	YES	YES	YES	YES	YES	YES	YES	YES	YES	YES	YES	YES	YES	YES	YES	YES	YES	YES	YES	YES	YES	YES	YES	YES	YES	YES	YES	YES	YES	YES	YES	YES	YES	NO	YES	YES	YES	NO	YES	YES	YES	YES	NO	NO	NO	NO
SAMN04555209	Susceptible	YES	YES	YES	YES	YES	YES	YES	YES	YES	YES	YES	YES	YES	YES	YES	YES	YES	YES	YES	YES	YES	YES	YES	YES	YES	YES	YES	YES	YES	YES	YES	YES	YES	NO	NO	NO	YES	YES	YES	YES	NO	YES	NO	NO	NO	NO	NO	NO
SAMN04555295	Susceptible	YES	YES	YES	YES	YES	YES	YES	YES	YES	YES	YES	YES	YES	YES	YES	YES	YES	YES	YES	YES	YES	YES	YES	YES	YES	YES	YES	YES	YES	YES	YES	YES	YES	NO	YES	YES	YES	YES	YES	YES	YES	YES	YES	YES	NO	NO	NO	NO
SAMN04555488	Susceptible	YES	YES	YES	YES	YES	YES	YES	YES	YES	YES	YES	YES	YES	YES	YES	YES	YES	YES	YES	YES	YES	YES	YES	YES	YES	YES	YES	YES	YES	YES	YES	YES	YES	YES	YES	NO	YES	YES	YES	YES	YES	YES	YES	YES	NO	NO	NO	NO
Present in Resistant:		13	13	13	13	13	13	13	13	13	13	13	13	13	13	13	13	13	13	13	13	13	13	13	13	13	13	13	13	13	13	13	13	12	13	13	12	0	0	0	0	0	0	0	0	1	0	0	0
Absent in Resistant:		0	0	0	0	0	0	0	0	0	0	0	0	0	0	0	0	0	0	0	0	0	0	0	0	0	0	0	0	0	0	0	0	1	0	0	1	13	13	13	13	13	13	13	13	12	13	13	13
Present in Susceptible:		15	15	15	15	15	15	15	15	15	15	15	15	15	15	15	15	15	15	15	15	15	15	15	15	15	15	15	15	15	15	15	15	15	12	12	8	13	13	13	12	12	12	11	11	0	1	1	1
Absent in Susceptible:		0	0	0	0	0	0	0	0	0	0	0	0	0	0	0	0	0	0	0	0	0	0	0	0	0	0	0	0	0	0	0	0	0	3	3	7	2	2	2	3	3	3	4	4	15	14	14	14
Odds Ratio:																																		0	inf	inf	10.5	0	0	0	0	0	0	0	0	inf	0	0	0
P-value:		1	1	1	1	1	1	1	1	1	1	1	1	1	1	1	1	1	1	1	1	1	1	1	1	1	1	1	1	1	1	1	1	0.464286	0.22619	0.22619	0.0376812	2.83e-06	2.83e-06	2.83e-06	1.54e-05	1.54e-05	1.54e-05	6.72e-05	6.72e-05	0.464286	1	1	1
[truncated: 390 more columns]

## Sheet: ISAba1_presence
BioSample	Imipenem Phenotype	ISAba1 present	ISAba1 present upstream of blaOXA-51	ISAba1 present but not upstream of blaOXA-51	ISAba1 absent, only blaOXA-51 present	ISAba1 present upstream of blaADC	ISAba1 present but not upstream of blaADC	ISAba1 absent, only blaADC present
SAMN02384921	Susceptible	YES	NO	YES	NO	YES	NO	NO
SAMN02384922	Susceptible	YES	NO	YES	NO	NO	YES	NO
SAMN02385032	Resistant	YES	NO	YES	NO	NO	YES	NO
SAMN02567735	Resistant	YES	YES	NO	NO	YES	NO	NO
SAMN02567743	Resistant	YES	YES	NO	NO	YES	NO	NO
SAMN02567753	Resistant	YES	YES	NO	NO	YES	NO	NO
SAMN02570430	Resistant	YES	NO	YES	NO	NO	YES	NO
SAMN02570431	Resistant	YES	YES	NO	NO	YES	NO	NO
SAMN02570432	Resistant	YES	YES	NO	NO	YES	NO	NO
SAMN02570433	Resistant	YES	YES	NO	NO	YES	NO	NO
SAMN02570434	Resistant	YES	YES	NO	NO	YES	NO	NO
SAMN02570435	Resistant	YES	YES	NO	NO	YES	NO	NO
SAMN02570436	Resistant	YES	NO	YES	NO	YES	NO	NO
SAMN02692975	Resistant	YES	YES	NO	NO	YES	NO	NO
SAMN02692995	Resistant	YES	YES	NO	NO	NO	YES	NO
SAMN04480665	Susceptible	YES	YES	NO	NO	NO	YES	NO
SAMN04485911	Susceptible	YES	NO	YES	NO	NO	YES	NO
SAMN04544432	Susceptible	YES	NO	YES	NO	YES	NO	NO
SAMN04515409	Susceptible	YES	NO	YES	NO	YES	NO	NO
SAMN04546730	Susceptible	YES	NO	YES	NO	YES	NO	NO
SAMN04547094	Susceptible	YES	NO	YES	NO	NO	YES	NO
SAMN04549259	Susceptible	YES	NO	YES	NO	YES	NO	NO
SAMN04550081	Susceptible	YES	NO	YES	NO	NO	YES	NO
SAMN04550084	Susceptible	YES	NO	YES	NO	NO	YES	NO
SAMN04550089	Susceptible	YES	NO	YES	NO	NO	YES	NO
SAMN04555209	Susceptible	YES	NO	YES	NO	NO	YES	NO
SAMN04555295	Susceptible	YES	NO	YES	NO	YES	NO	NO
SAMN04555488	Susceptible	YES	NO	YES	NO	NO	YES	NO
