# Supplementary material for: Whole-Genome Assessment of Clinical Acinetobacter baumannii Isolates Uncovers Potentially Novel Factors Influencing Carbapenem Resistance
Source: Front Microbiol. 2021 Oct 1;12:714284. doi: 10.3389/fmicb.2021.714284 (PMC8518998; doi:10.3389/fmicb.2021.714284)
Supplement: Supplementary file 7 [file Table_7.xlsx]

## Sheet: Sheet1
Table S7: The presence of the three long genomic variants---38.6 kbp chromosomal gene cassette and the two plasmids---across the entire initial collection of 349 isolates. As before, these regions were deemed present if they generated a BLAST match with at least 90% sequence identity. The FASTA sequences for these variants are provided along with Table S5.

## Sheet: Long_variants_in_349_isolates
BioSample	38.6 kbp gene cassette	14.7 kbp plasmid	111 kbp plasmid
SAMN02370992	YES	NO	NO
SAMN02371021	NO	NO	NO
SAMN02371023	NO	NO	NO
SAMN02371024	NO	NO	NO
SAMN02371025	YES	NO	NO
SAMN02371026	NO	NO	YES
SAMN02371027	NO	NO	NO
SAMN02371028	YES	NO	NO
SAMN02371029	YES	NO	NO
SAMN02371030	YES	NO	NO
SAMN02371031	YES	NO	NO
SAMN02371032	NO	NO	NO
SAMN02371033	NO	NO	NO
SAMN02371034	YES	NO	NO
SAMN02371035	YES	NO	NO
SAMN02371037	NO	NO	NO
SAMN02371038	YES	NO	NO
SAMN02371039	YES	NO	NO
SAMN02371040	NO	NO	NO
SAMN02371041	YES	NO	NO
SAMN02371042	YES	NO	NO
SAMN02371043	YES	NO	NO
SAMN02371045	YES	NO	NO
SAMN02371046	NO	NO	NO
SAMN02371047	YES	NO	NO
SAMN02371048	YES	NO	NO
SAMN02371049	YES	YES	NO
SAMN02371051	NO	NO	YES
SAMN02371052	YES	NO	NO
SAMN02371053	YES	NO	NO
SAMN02371054	NO	NO	NO
SAMN02371055	NO	NO	NO
SAMN02371056	YES	NO	NO
SAMN02371057	NO	NO	NO
SAMN02371058	NO	NO	YES
SAMN02371059	YES	NO	NO
SAMN02380502	YES	NO	NO
SAMN02380504	NO	NO	YES
SAMN02380506	YES	NO	NO
SAMN02380507	NO	NO	NO
SAMN02380508	NO	NO	NO
SAMN02380509	NO	NO	NO
SAMN02380511	NO	NO	YES
SAMN02380513	NO	NO	YES
SAMN02380514	YES	NO	NO
SAMN02380516	YES	NO	NO
SAMN02380521	NO	NO	NO
SAMN02380522	NO	NO	NO
SAMN02380523	YES	NO	NO
SAMN02380524	NO	NO	NO
SAMN02380525	NO	NO	NO
SAMN02380526	NO	NO	NO
SAMN02380527	YES	NO	NO
SAMN02380528	NO	NO	NO
SAMN02380531	NO	NO	NO
SAMN02380532	NO	NO	NO
SAMN02384921	YES	NO	YES
SAMN02384922	YES	NO	YES
SAMN02384923	NO	NO	YES
SAMN02384924	NO	NO	NO
SAMN02384926	NO	YES	NO
SAMN02384927	YES	YES	NO
SAMN02384928	NO	NO	YES
SAMN02384929	YES	NO	NO
SAMN02385026	NO	NO	NO
SAMN02385027	YES	NO	NO
SAMN02385028	YES	NO	NO
SAMN02385029	NO	NO	NO
SAMN02385032	NO	YES	NO
SAMN02385035	NO	NO	NO
SAMN02385036	NO	NO	NO
SAMN02385037	NO	NO	NO
SAMN02385039	NO	NO	NO
SAMN02385040	NO	NO	NO
SAMN02385041	NO	YES	NO
SAMN02385042	NO	NO	YES
SAMN02385045	YES	NO	NO
SAMN02385046	YES	NO	NO
SAMN02385047	NO	YES	NO
SAMN02385048	NO	NO	YES
SAMN02385049	NO	NO	NO
SAMN02404477	YES	NO	NO
SAMN02404478	YES	NO	NO
SAMN02404479	NO	NO	YES
SAMN02404480	NO	YES	YES
SAMN02404481	YES	NO	NO
SAMN02404482	NO	NO	NO
SAMN02404483	NO	NO	NO
SAMN02404484	NO	NO	NO
SAMN02404485	YES	NO	NO
SAMN02404486	NO	NO	NO
SAMN02404489	NO	NO	NO
SAMN02404490	NO	NO	NO
SAMN02404491	NO	NO	NO
SAMN02404492	YES	NO	NO
SAMN02404493	NO	NO	YES
SAMN02404494	YES	NO	NO
SAMN02404495	NO	NO	NO
SAMN02404496	YES	YES	NO
SAMN02404523	NO	NO	NO
SAMN02404524	YES	YES	NO
SAMN02404525	YES	YES	NO
SAMN02404526	NO	NO	NO
SAMN02404529	YES	NO	NO
SAMN02404530	NO	NO	NO
SAMN02404531	NO	NO	NO
SAMN02404532	NO	NO	NO
SAMN02404533	NO	YES	NO
SAMN02404534	NO	NO	NO
SAMN02404535	NO	NO	NO
SAMN02404536	NO	NO	NO
SAMN02404537	YES	NO	NO
SAMN02404540	NO	NO	NO
SAMN02404541	YES	NO	NO
SAMN02404542	YES	NO	NO
SAMN02404543	YES	NO	NO
SAMN02404544	NO	NO	NO
SAMN02404545	YES	YES	NO
SAMN02404546	YES	NO	NO
SAMN02415046	YES	NO	NO
SAMN02415068	YES	NO	NO
SAMN02567733	NO	NO	NO
SAMN02567734	YES	NO	NO
SAMN02567735	NO	YES	NO
SAMN02567743	NO	YES	NO
SAMN02567744	YES	NO	NO
SAMN02567745	YES	NO	NO
SAMN02567746	YES	NO	NO
SAMN02567747	YES	NO	NO
SAMN02567748	YES	NO	NO
SAMN02567749	YES	NO	NO
SAMN02567750	YES	NO	NO
SAMN02567751	YES	NO	NO
SAMN02567753	NO	YES	NO
SAMN02567754	NO	NO	NO
SAMN02567755	YES	NO	NO
SAMN02567757	NO	NO	NO
SAMN02567758	YES	NO	NO
SAMN02570310	YES	NO	NO
SAMN02570311	YES	NO	NO
SAMN02570312	YES	NO	NO
SAMN02570313	YES	NO	NO
SAMN02570314	YES	NO	NO
SAMN02570315	YES	NO	NO
SAMN02570316	YES	NO	NO
SAMN02570317	YES	NO	NO
SAMN02570318	YES	NO	NO
SAMN02570319	YES	NO	NO
SAMN02570320	YES	NO	NO
SAMN02570321	YES	NO	NO
SAMN02570322	YES	NO	NO
SAMN02570323	YES	NO	NO
SAMN02570324	YES	NO	NO
SAMN02570325	YES	NO	NO
SAMN02570326	YES	NO	NO
SAMN02570327	YES	NO	NO
SAMN02570328	YES	NO	NO
SAMN02570329	YES	NO	NO
SAMN02570331	YES	NO	NO
SAMN02570332	YES	NO	NO
SAMN02570333	YES	NO	NO
SAMN02570343	YES	NO	NO
SAMN02570344	YES	NO	NO
SAMN02570423	YES	NO	NO
SAMN02570424	YES	NO	NO
SAMN02570425	YES	NO	NO
SAMN02570426	YES	NO	NO
SAMN02570427	YES	NO	NO
SAMN02570428	YES	NO	NO
SAMN02570429	YES	NO	NO
SAMN02570430	NO	YES	NO
SAMN02570431	NO	YES	NO
SAMN02570432	NO	YES	NO
SAMN02570433	NO	YES	NO
SAMN02570434	NO	YES	NO
SAMN02570435	NO	YES	NO
SAMN02570436	NO	YES	NO
SAMN02614514	YES	NO	NO
SAMN02614527	YES	NO	NO
SAMN02614528	YES	NO	NO
SAMN02614529	YES	NO	NO
SAMN02614530	YES	NO	NO
SAMN02614531	YES	NO	NO
SAMN02614532	YES	NO	NO
SAMN02614533	YES	NO	NO
SAMN02614534	YES	NO	NO
SAMN02614540	YES	NO	NO
SAMN02614541	YES	NO	NO
SAMN02614542	YES	NO	NO
SAMN02614543	NO	NO	NO
SAMN02614544	YES	NO	NO
SAMN02614545	YES	NO	NO
SAMN02614546	YES	NO	NO
SAMN02614547	YES	NO	NO
SAMN02614548	YES	NO	NO
SAMN02614549	YES	NO	NO
SAMN02614550	YES	NO	NO
SAMN02614551	YES	NO	NO
SAMN02614552	YES	NO	NO
SAMN02614553	YES	NO	NO
SAMN02614554	YES	NO	NO
SAMN02614555	YES	NO	NO
SAMN02614556	YES	NO	NO
SAMN02614557	YES	NO	NO
SAMN02644664	YES	NO	NO
SAMN02644665	YES	NO	NO
SAMN02644666	YES	NO	NO
SAMN02644667	YES	NO	NO
SAMN02644668	YES	NO	NO
SAMN02644669	YES	NO	NO
SAMN02644673	YES	NO	NO
SAMN02644674	YES	NO	NO
SAMN02644675	YES	NO	NO
SAMN02644676	YES	NO	NO
SAMN02644677	YES	NO	NO
SAMN02644678	YES	NO	NO
SAMN02644679	YES	NO	NO
SAMN02644680	YES	NO	NO
SAMN02644682	YES	NO	NO
SAMN02644683	YES	NO	NO
SAMN02644684	YES	NO	NO
SAMN02644685	YES	NO	NO
SAMN02644686	YES	NO	NO
SAMN02644687	YES	NO	NO
SAMN02644688	YES	NO	NO
SAMN02644689	YES	NO	NO
SAMN02644690	YES	NO	NO
SAMN02644691	YES	NO	NO
SAMN02644692	YES	NO	NO
SAMN02644696	NO	NO	NO
SAMN02644697	NO	NO	NO
SAMN02644698	NO	NO	NO
SAMN02644699	NO	NO	NO
SAMN02644700	NO	NO	NO
SAMN02644701	NO	NO	NO
SAMN02644702	NO	NO	NO
SAMN02644703	NO	NO	NO
SAMN02644704	NO	NO	NO
SAMN02644705	YES	NO	NO
SAMN02644706	YES	NO	NO
SAMN02644707	YES	NO	NO
SAMN02644708	YES	NO	NO
SAMN02644709	YES	NO	NO
SAMN02644710	YES	NO	NO
SAMN02644711	YES	NO	NO
SAMN02644712	YES	NO	NO
SAMN02644713	YES	NO	NO
SAMN02644714	YES	NO	NO
SAMN02644721	YES	NO	NO
SAMN02644722	YES	NO	NO
SAMN02644723	YES	NO	NO
SAMN02644724	YES	NO	NO
SAMN02644725	YES	NO	NO
SAMN02644726	YES	NO	NO
SAMN02644727	YES	NO	NO
SAMN02644728	YES	NO	NO
SAMN02644729	YES	NO	NO
SAMN02644730	YES	NO	NO
SAMN02646221	YES	YES	NO
SAMN02646222	YES	YES	NO
SAMN02646223	YES	YES	NO
SAMN02646224	YES	YES	NO
SAMN02646225	YES	YES	NO
SAMN02646226	NO	NO	NO
SAMN02646227	NO	NO	NO
SAMN02646228	NO	NO	NO
SAMN02646230	YES	YES	NO
SAMN02646231	NO	NO	NO
SAMN02646232	YES	NO	NO
SAMN02646233	NO	NO	NO
SAMN02646236	YES	NO	NO
SAMN02646371	NO	NO	NO
SAMN02646372	YES	NO	NO
SAMN02646373	YES	NO	NO
SAMN02646374	YES	NO	NO
SAMN02646375	YES	NO	NO
SAMN02646376	YES	NO	NO
SAMN02646377	YES	NO	NO
SAMN02646378	YES	NO	NO
SAMN02646379	YES	NO	NO
SAMN02646380	YES	NO	NO
SAMN02646382	YES	NO	NO
SAMN02646383	YES	NO	NO
SAMN02646384	YES	NO	NO
SAMN02646385	NO	NO	NO
SAMN02646386	NO	NO	NO
SAMN02646387	NO	NO	NO
SAMN02646388	NO	NO	NO
SAMN02646389	NO	NO	NO
SAMN02646390	NO	NO	NO
SAMN02646391	NO	NO	NO
SAMN02646392	NO	NO	NO
SAMN02646393	NO	NO	NO
SAMN02646747	YES	YES	NO
SAMN02649415	YES	YES	NO
SAMN02649416	YES	NO	NO
SAMN02649417	YES	NO	NO
SAMN02649419	YES	NO	NO
SAMN02649420	YES	NO	NO
SAMN02649421	YES	NO	NO
SAMN02649422	YES	NO	NO
SAMN02649423	YES	NO	NO
SAMN02649424	NO	NO	NO
SAMN02649521	NO	NO	NO
SAMN02649522	NO	NO	NO
SAMN02649523	YES	NO	NO
SAMN02649524	NO	NO	NO
SAMN02649525	NO	NO	NO
SAMN02649526	NO	NO	NO
SAMN02649527	NO	NO	NO
SAMN02649528	NO	NO	NO
SAMN02649529	NO	NO	NO
SAMN02649530	YES	NO	NO
SAMN02692944	YES	NO	NO
SAMN02692945	YES	NO	NO
SAMN02692946	YES	NO	NO
SAMN02692947	YES	NO	NO
SAMN02692948	YES	NO	NO
SAMN02692949	YES	NO	NO
SAMN02692950	NO	NO	NO
SAMN02692952	YES	NO	NO
SAMN02692954	YES	NO	NO
SAMN02692955	NO	NO	NO
SAMN02692956	YES	NO	NO
SAMN02692958	NO	YES	YES
SAMN02692961	NO	YES	NO
SAMN02692962	YES	NO	NO
SAMN02692963	YES	NO	NO
SAMN02692964	NO	NO	NO
SAMN02692965	YES	YES	NO
SAMN02692966	NO	NO	NO
SAMN02692967	NO	NO	NO
SAMN02692968	NO	NO	NO
SAMN02692970	NO	NO	NO
SAMN02692972	NO	NO	YES
SAMN02692973	NO	NO	NO
SAMN02692975	NO	YES	NO
SAMN02692976	YES	NO	YES
SAMN02692977	YES	NO	NO
SAMN02692978	YES	NO	NO
SAMN02692979	YES	NO	NO
SAMN02692980	YES	NO	NO
SAMN02692981	YES	NO	NO
SAMN02692982	NO	NO	NO
SAMN02692985	YES	YES	NO
SAMN02692992	NO	NO	NO
SAMN02692993	NO	NO	NO
SAMN02692994	NO	NO	NO
SAMN02692995	NO	YES	NO
