# Supplementary material for: Whole-Genome Assessment of Clinical Acinetobacter baumannii Isolates Uncovers Potentially Novel Factors Influencing Carbapenem Resistance
Source: Front Microbiol. 2021 Oct 1;12:714284. doi: 10.3389/fmicb.2021.714284 (PMC8518998; doi:10.3389/fmicb.2021.714284)
Supplement: Supplementary file 9 [file Table_9.xlsx]

## Sheet: Sheet1
Table S9: QUAST comparisons between the quality of assemblies generated using the de novo SPAdes assemblies and MaSuRCA assemblies available from NCBI

## Sheet: Sheet2
	SPAdes		MaSuRCA (from NCBI)
	Mean	Std. Dev.	Mean	Std. Dev.
# contigs (>= 0 bp)	221272	148094	160537	115635
# contigs (>= 1000 bp)	105599	40166	127645	78.93
# contigs (>= 5000 bp)	74117	20349	79247	34916
# contigs (>= 10000 bp)	61670	13286	65373	23198
# contigs (>= 25000 bp)	41785	5658	43919	9619
# contigs (>= 50000 bp)	24711	2967	24746	4394
Total length (>= 0 bp)	3957684.911	79018.972	4073733.688	208442.409
Total length (>= 1000 bp)	3928321.923	74006.336	4055337.975	199082.499
Total length (>= 5000 bp)	3859749.880	86747.045	3943220.436	173202.742
Total length (>= 10000 bp)	3771605.106	124058.222	3843004.456	206458.738
Total length (>= 25000 bp)	3434471.871	245629.401	3483491.970	406889.836
Total length (>= 50000 bp)	2810091.424	410510.603	2798528.516	683243.361
# contigs	125857	53972	145244	97358
Largest contig	294812.272	59740.796	288487.652	155352.632
Total length	3942810.034	76102.772	4067875.537	205026.010
Reference length	3940614.000	0.000	3940614.000	0.000
GC (%)	38992	0.086	39143	0.494
Reference GC (%)	39.170	0.000	39.170	0.000
N50	98813.413	33998.119	104312.350	70857.999
NG50	98918.765	33172.505	107015.458	70194.509
N75	49327.676	19164.367	53674.834	38280.377
NG75	49062.418	18094.701	56842.736	39513.260
L50	14.003	5.839	16.650	10.605
LG50	13.968	5.609	15.627	8.564
L75	30.135	14.422	35.395	23.130
LG75	30.000	13.516	32.589	18.411
# misassemblies	58.954	10.838	84.179	31.575
# misassembled contigs	30.926	4.844	47.191	23.048
Misassembled contigs length	2581646.301	386797.858	2638369.239	1006502.832
# local misassemblies	31.295	20.384	41.390	19.702
# unaligned contigs	16.860	11.003	25.524	52.051
# unaligned contigs (partial)	28.573	11.725	32.365	26.549
Unaligned length	390288.516	139987.886	580562.272	1080488.839
Genome fraction (%)	89.932	3.750	81.641	26.356
Duplication ratio	1.002	0.002	1.121	0.180
# N's per 100 kbp	0.002	0.009	0	0
# mismatches per 100 kbp	728.294	664.323	1002.975	1017.104
# indels per 100 kbp	16.130	12.081	39.574	96.534
Largest alignment	137660.971	34246.066	128893.461	51145.775
Total aligned length	3546915.602	147803.949	3298883.620	1063079.321
NA50	41164.049	6589.781	36458.443	14906.296
NGA50	41220.375	6602.087	38024.874	15418.582
NA75	19979.395	4925.801	16622.413	8270.967
NGA75	20133.977	4989.111	18955.557	8909.383
LA50	30.003	8.904	29.249	12.984
LGA50	29.977	8.282	27919	12973
LA75	65.464	28.723	65.395	33.587
LGA75	65.201	24.772	59.375	27.313
